# Supplementary material for: Transcriptional Changes in Damask Rose Suspension Cell Culture Revealed by RNA Sequencing
Source: Plants (Basel). 2024 Feb 22;13(5):602. doi: 10.3390/plants13050602 (PMC10934739; doi:10.3390/plants13050602)
Supplement: Supplementary file 1 [file plants-13-00602-s001.zip]

Archive with 7 entries (7 files):
- Figure S2.jpg
- Figure S3.jpg
- Figure S4.jpg
- Figure S5.jpg
- Figure S6.png
- Supplementary tables.xlsx
- Figure S1.jpg
