# Supplementary material for: Transcriptional Changes in Damask Rose Suspension Cell Culture Revealed by RNA Sequencing
Source: Plants (Basel). 2024 Feb 22;13(5):602. doi: 10.3390/plants13050602 (PMC10934739; doi:10.3390/plants13050602)
Supplement: Supplementary file 1 [file plants-13-00602-s001.zip › Supplementary tables.xlsx]

## Sheet: Table S1
Table S1. Summary of mapping results on the rose reference transcriptome.
Reads	6D_R1	6D_R2	6D_R3	8D_R1	8D_R2	8D_R3
Total (No. of reads)	45107444	43549966	48707778	43427290	39299426	39300478
Mapped (No. of reads)	42660240	41300130	46184598	41148415	37118823	37129027
Unmapped (No. of reads)	2447204	2249836	2523180	2278875	2180603	2171451
Mapped (%)	94.57	94.83	94.82	94.75	94.45	94.47
Unmapped (%)	5.43	5.17	5.18	5.25	5.55	5.53

## Sheet: Table S2
Table S2. The number of mapped reads on the four different rose transcriptome data.
Reference indicates the number of sequences in the transcriptome which were further divided into four different groups such as cDNA, ncRNA, mitochondrion, and chloroplast.
Type of RNA	Reference	1D_R1	1D_R2	1D_R3	3D_R1	3D_R2	3D_R3
cRNA	45548	41900702	40492463	45477008	40372763	36560822	36490500
ncRNA	4969	759171	807256	707231	775300	557801	638270
Mitochondrion	72	116	188	104	86	16	60
Chloroplast	77	251	223	255	266	184	197

## Sheet: Table S3
Table S3. Information of six coding RNAs showing high expression in rose suspension cells.
The expression of six coding RNAs was calculated based on the FPKM value.
The position of individual coding RNAs on the chromosome (chr) was also indicated.
Accession No.	Expression (FPKM)	Chr	Position (Mbp)	Description
PRQ44405	49219.8	3	24.5682	Glycine rich protein
PRQ39997	26945.7	4	55.5451	Glyceraldehyde-3-phosphate dehydrogenase (phosphorylating)
PRQ33693	11305.5	5	65.5939	Protein-synthesizing GTPase
PRQ39327	10807.8	4	49.51	START-like domain, Bet v I type allergen
PRQ39214	10429.5	4	48.2562	Translationally-controlled tumor protein
PRQ36536	10255.6	4	8.182	Hypothetical protein

## Sheet: Table S4
Table S4. Information of the 580 coding RNAs which were highly expressed in the rose suspension cells.
Based on FPKM value > 1000, 580 coding RNAs were selected. Number indicates FPKM value of individual coding RNA.
Accession No.	Ensembl Gene ID	Chr	Description	1D_R1	1D_R2	1D_R3	3D_R1	3D_R2	3D_R3	Total_FPKM
PRQ15838	RCHIOBHM_CHR7G0177771	7	putative EF-hand domain pair protein	234.785	247.1	253.358	154.626	157.097	152.754	1199.72
PRQ15911	RCHIOBHM_CHR7G0178551	7	putative EF-hand domain pair protein	296.19	273.646	237.31	171.086	169.883	165.306	1313.42
PRQ15934	RCHIOBHM_CHR7G0178791	7	putative transcription factor WD40-like family	420.292	428.964	404.026	232.512	238.976	235.424	1960.19
PRQ16032	RCHIOBHM_CHR7G0179831	7	putative NADH-ubiquinone reductase complex 1 MLRQ subunit	339.043	340.411	353.965	325.174	315.451	310.937	1984.98
PRQ16203	RCHIOBHM_CHR7G0181651	7	putative ribosomal protein S28e	454.486	482.766	498.761	291.764	277.491	290.711	2295.98
PRQ16301	RCHIOBHM_CHR7G0182731	7	putative ribosomal protein S19e	551.178	549.311	570.012	338.779	353.226	373.343	2735.85
PRQ16315	RCHIOBHM_CHR7G0182901	7	putative ClpA/B family, P-loop containing nucleoside triphosphate hydrolase	215.617	211.469	215.315	417.645	411.414	396.791	1868.25
PRQ16335	RCHIOBHM_CHR7G0183111	7	putative nucleotide-binding alpha-beta plait domain-containing protein	420.335	445.953	449.728	197.225	196.035	192.298	1901.57
PRQ16426	RCHIOBHM_CHR7G0184101	7	putative 50S ribosomal protein L30e	241.834	254.206	252.699	89.9366	90.9662	96.5831	1026.23
PRQ16534	RCHIOBHM_CHR7G0185281	7	hypothetical protein	233.686	232.404	242.067	430.307	424.389	410.616	1973.47
PRQ16562	RCHIOBHM_CHR7G0185571	7	putative ribosomal protein S7e	477.691	506.295	510.681	259.699	247.329	251.854	2253.55
PRQ16629	RCHIOBHM_CHR7G0186301	7	putative Heat shock protein 70 family	417.39	421.401	425.409	306.885	292.858	293.512	2157.45
PRQ16746	RCHIOBHM_CHR7G0187591	7	hypothetical protein	503.099	481.87	499.689	356.77	380.176	368.319	2589.92
PRQ16790	RCHIOBHM_CHR7G0188051	7	putative Actin family	178.957	188.607	188.842	170.957	171.307	178.329	1077
PRQ16820	RCHIOBHM_CHR7G0188351	7	putative calreticulin/calnexin, concanavalin A-like lectin/glucanase domain-containing protein	376.695	384.676	376.448	286.511	281.701	286.727	1992.76
PRQ16827	RCHIOBHM_CHR7G0188461	7	putative stress up-regulated Nod 19	440.476	454.059	449.978	322.384	312.591	315.585	2295.07
PRQ17007	RCHIOBHM_CHR7G0190421	7	putative EF-hand domain pair protein	266.061	274.318	271.895	204.559	195.77	201.095	1413.7
PRQ17142	RCHIOBHM_CHR7G0191831	7	putative chromatin remodeling & transcription regulator BTB-POZ family	787.601	840.223	838.849	725.555	748.184	760.344	4700.76
PRQ17147	RCHIOBHM_CHR7G0191901	7	putative transcription factor/ chromatin remodeling BED-type(Zn) family	483.724	451.749	433.795	536.971	540.677	533.316	2980.23
PRQ17216	RCHIOBHM_CHR7G0192591	7	putative PB1 domain, Zinc finger, ZZ-type, Next to BRCA1, central domain-containing protein	428.752	419.147	418.388	426.695	431.82	421.318	2546.12
PRQ17261	RCHIOBHM_CHR7G0193051	7	putative vesicle-fusing ATPase	238.593	237.391	238.941	324.503	321.101	321.144	1681.67
PRQ17307	RCHIOBHM_CHR7G0193541	7	putative poly(ADP-ribose) polymerase, catalytic domain, RST domain of plant	178.715	170.865	171.824	499.117	505.814	497.036	2023.37
PRQ17358	RCHIOBHM_CHR7G0194091	7	putative development/cell death domain-containing protein	563.681	544.343	551.416	760.406	739.495	720.786	3880.13
PRQ17438	RCHIOBHM_CHR7G0194991	7	putative cellulase	225.906	223.104	226.358	194.665	200.105	195.86	1266
PRQ17455	RCHIOBHM_CHR7G0195191	7	putative transcription factor WRKY family	145.259	144.449	143.553	212.898	209.416	208.235	1063.81
PRQ17552	RCHIOBHM_CHR7G0196251	7	putative Late embryogenesis abundant protein, LEA-14	498.43	497.329	495.553	769.182	798.079	806.485	3865.06
PRQ17554	RCHIOBHM_CHR7G0196271	7	putative Late embryogenesis abundant protein, LEA-14	130.472	133.502	133.786	371.345	388.507	392.395	1550.01
PRQ17560	RCHIOBHM_CHR7G0196331	7	putative Late embryogenesis abundant protein, LEA-14	222.139	221.07	223.614	223.646	206.556	214.959	1311.98
PRQ17567	RCHIOBHM_CHR7G0196401	7	putative Late embryogenesis abundant protein, LEA-14	74.287	81.4851	80.8682	311.769	300.17	312.345	1160.92
PRQ17584	RCHIOBHM_CHR7G0196571	7	putative transcription factor WRKY family	248.772	241.174	239.771	167.113	151.46	152.257	1200.55
PRQ17598	RCHIOBHM_CHR7G0196731	7	putative plectin/S10	583.62	579.218	583.277	322.652	332.187	327.989	2728.94
PRQ17713	RCHIOBHM_CHR7G0198001	7	putative phospholipid-hydroperoxide glutathione peroxidase	241.127	263.591	262.639	209.227	204.408	211.966	1392.96
PRQ17734	RCHIOBHM_CHR7G0198211	7	putative oxalate--CoA ligase	250.273	227.7	233.591	235.56	251.559	248.271	1446.95
PRQ17808	RCHIOBHM_CHR7G0199011	7	60S ribosomal protein L24	447.011	469.097	465.846	255.295	270.958	289.839	2198.05
PRQ17809	RCHIOBHM_CHR7G0199021	7	putative peptidase S54, rhomboid	237.638	232.413	238.586	141.16	142.882	134.86	1127.54
PRQ17810	RCHIOBHM_CHR7G0199031	7	putative inositol oxygenase	435.094	442.856	444.992	357.028	361.033	374.527	2415.53
PRQ17832	RCHIOBHM_CHR7G0199281	7	putative Myb/SANT-like domain-containing protein	207.593	202.871	207.523	156.348	145.678	141.833	1061.85
PRQ18039	RCHIOBHM_CHR7G0201531	7	putative S-adenosyl-L-methionine-dependent methyltransferase	274.869	264.892	265.925	391.195	414.233	406.892	2018.01
PRQ18086	RCHIOBHM_CHR7G0202041	7	putative Heat shock chaperonin-binding, acetyltransferase A, auxiliary subunit	247.801	255.679	261.168	307.043	291.971	300.858	1664.52
PRQ18095	RCHIOBHM_CHR7G0202131	7	putative 43kDa postsynaptic protein	270.171	264.6	250.641	352.544	360.559	367.244	1865.76
PRQ18154	RCHIOBHM_CHR7G0202821	7	putative bifunctional inhibitor/plant lipid transfer protein/seed storage helical	73.959	76.483	81.5515	379.257	384.394	388.564	1384.21
PRQ18172	RCHIOBHM_CHR7G0203041	7	putative small heat shock protein HSP20	373.235	429.351	425.708	569.396	559.338	592.929	2949.96
PRQ18237	RCHIOBHM_CHR7G0203741	7	putative ribosomal protein L15e	436.769	457.947	472.888	213.389	224.642	230.489	2036.12
PRQ18335	RCHIOBHM_CHR7G0204831	7	putative hyaluronan/mRNA-binding protein	420.592	406.778	405.114	208.565	210.034	214.122	1865.2
PRQ18371	RCHIOBHM_CHR7G0205291	7	hypothetical protein	288.7	303.451	308.96	311.61	322.025	325.719	1860.46
PRQ18376	RCHIOBHM_CHR7G0205351	7	putative ribosomal protein S9	267.945	261.045	301.297	112.591	120.82	115.781	1179.48
PRQ18480	RCHIOBHM_CHR7G0206491	7	putative ribosomal protein L37ae	214.435	223.976	223.468	128.062	134.416	141.093	1065.45
PRQ18730	RCHIOBHM_CHR7G0209281	7	putative peroxidase	244.686	247.168	248.41	202.372	206.816	204.964	1354.42
PRQ18731	RCHIOBHM_CHR7G0209291	7	putative peroxidase	237.311	249.345	252.828	249.528	251.377	262.53	1502.92
PRQ18753	RCHIOBHM_CHR7G0209531	7	putative Late embryogenesis abundant protein, LEA-14	236.401	253.627	253.018	228.732	222.386	224.612	1418.78
PRQ18754	RCHIOBHM_CHR7G0209541	7	putative Late embryogenesis abundant protein, LEA-14	609.027	605.921	617.838	441.601	418.92	405.481	3098.79
PRQ18756	RCHIOBHM_CHR7G0209571	7	putative Late embryogenesis abundant protein, LEA-14	242.492	251.621	244.847	248.933	237.662	241.094	1466.65
PRQ18757	RCHIOBHM_CHR7G0209581	7	putative Late embryogenesis abundant protein, LEA-14	657.026	633.034	652.016	608.639	593.599	600.177	3744.49
PRQ19294	RCHIOBHM_CHR7G0215641	7	putative transport and Golgi organization protein	56.5141	56.7249	56.0808	486.519	486.923	511.336	1654.1
PRQ19295	RCHIOBHM_CHR7G0215651	7	putative chromatin remodeling & transcriptional activation HMG family	334.248	363.579	352.57	269.522	260.517	278.869	1859.3
PRQ19439	RCHIOBHM_CHR7G0217221	7	putative diphosphate--fructose-6-phosphate 1-phosphotransferase	188.735	182.511	183.381	357.828	360.601	354.719	1627.77
PRQ19448	RCHIOBHM_CHR7G0217321	7	putative transcription factor bZIP family	363.532	357.499	343.909	277.87	274.188	269.398	1886.4
PRQ19454	RCHIOBHM_CHR7G0217381	7	CP12-3 [Source:Projected from Arabidopsis thaliana (AT1G76560) UniProtKB/TrEMBL;Acc:A0A178WDK7]	102.888	109.646	110.23	335.675	349.079	356.328	1363.85
PRQ19468	RCHIOBHM_CHR7G0217541	7	hypothetical protein	234.547	225.237	237.167	391.427	389.541	390.739	1868.66
PRQ19483	RCHIOBHM_CHR7G0217701	7	putative parvalbumin	852.132	895.934	952.698	1130.32	1153.23	1200.22	6184.53
PRQ19526	RCHIOBHM_CHR7G0218131	7	putative cellulase	171.581	169.31	163.062	198.518	202.229	199.796	1104.49
PRQ19731	RCHIOBHM_CHR7G0220411	7	Elongation factor 1-gamma	241.273	254.768	255.933	163.428	161.23	162.898	1239.53
PRQ19950	RCHIOBHM_CHR7G0222851	7	putative Late embryogenesis abundant protein, LEA-14	982.444	1036.77	1054.35	827.817	833.141	854.486	5589
PRQ19954	RCHIOBHM_CHR7G0222891	7	putative Late embryogenesis abundant protein, LEA-14	486.586	483.823	480.387	504.172	526.738	564.259	3045.96
PRQ20079	RCHIOBHM_CHR7G0224251	7	putative ribosomal protein L10P	257.467	270.577	263.376	205.928	207.182	209.333	1413.86
PRQ20124	RCHIOBHM_CHR7G0224751	7	putative oxidoreductase	236.339	231.403	228.65	208.223	212.839	222.198	1339.65
PRQ20133	RCHIOBHM_CHR7G0224841	7	putative ribosomal protein S2	254.77	258.733	267.816	151.13	154.957	161.687	1249.09
PRQ20390	RCHIOBHM_CHR7G0227641	7	putative cellular retinaldehyde binding/alpha-tocopherol transport, GOLD domain, CRAL/TRIO	294.133	293.877	298.695	424.17	424.004	433.031	2167.91
PRQ20436	RCHIOBHM_CHR7G0228161	7	40S ribosomal protein S23	303.261	313.775	333.884	162.837	157.804	171.357	1442.92
PRQ20440	RCHIOBHM_CHR7G0228201	7	putative proteinase inhibitor I20	298.422	298.731	291.843	88.4852	97.8608	97.0282	1172.37
PRQ20658	RCHIOBHM_CHR7G0230541	7	putative powdery mildew resistance protein, RPW8	159.524	172.965	169.316	269.461	265.809	269.87	1306.95
PRQ20800	RCHIOBHM_CHR7G0232081	7	putative cytochrome c, class IA/ IB	243.069	249.169	249.368	119.041	124.957	123.804	1109.41
PRQ20886	RCHIOBHM_CHR7G0233021	7	putative carboxy-lyase	145.083	156.579	154.504	232.788	234.283	233.175	1156.41
PRQ20935	RCHIOBHM_CHR7G0233551	7	hypothetical protein	184.411	189.41	182.817	139.708	157.131	154.169	1007.65
PRQ21071	RCHIOBHM_CHR7G0235101	7	putative Heat shock protein 70 family	296.999	305.859	302.674	350.951	351.991	348.708	1957.18
PRQ21248	RCHIOBHM_CHR7G0237101	7	putative mitochondrial carrier protein	246.364	234.959	236.564	177.668	179.246	175.87	1250.67
PRQ21273	RCHIOBHM_CHR7G0237361	7	putative 14-3-3 protein	351.633	349.747	362.328	300.015	289.138	300.262	1953.12
PRQ21501	RCHIOBHM_CHR7G0239881	7	putative pollen allergen Ole e 1 family	587.53	617.958	636.074	367.905	397.303	411.524	3018.29
PRQ21509	RCHIOBHM_CHR7G0239961	7	putative flavanone 3-dioxygenase	279.953	283.604	284.24	328.038	319.682	317.98	1813.5
PRQ21512	RCHIOBHM_CHR7G0239991	7	putative flavanone 3-dioxygenase	168.084	171.87	174.751	160.283	169.235	165.024	1009.25
PRQ21532	RCHIOBHM_CHR7G0240211	7	hypothetical protein	245.587	260.571	259.827	172.41	170.092	166.511	1275
PRQ21637	RCHIOBHM_CHR7G0241461	7	putative transcription factor bZIP family	185.275	174.777	177.13	176.969	174.965	179.034	1068.15
PRQ21656	RCHIOBHM_CHR7G0241661	7	putative universal stress protein A	66.2282	75.5366	74.934	506.169	496.565	523.473	1742.91
PRQ21692	RCHIOBHM_CHR7G0242031	7	putative Late embryogenesis abundant protein, LEA-14	323.078	333.195	338.674	364.177	384.45	407.452	2151.03
PRQ21719	RCHIOBHM_CHR7G0242321	7	hypothetical protein	320.361	294.745	309.632	181.123	179.878	172.906	1458.65
PRQ21768	RCHIOBHM_CHR7G0242901	7	putative ribosomal protein S6e	434.519	451.21	461.852	259.42	242.906	250.415	2100.32
PRQ21815	RCHIOBHM_CHR7G0243431	7	putative phosphate-induced protein	180.725	186.838	187.051	221.335	232.511	235.906	1244.37
PRQ21844	RCHIOBHM_CHR7G0243731	7	putative cyanohydrin beta-glucosyltransferase	275.26	279.759	283.148	219.624	217.765	221.679	1497.23
PRQ21970	RCHIOBHM_CHR6G0245141	6	putative peptidylprolyl isomerase	795.749	799.39	816.611	664.43	646.851	637.911	4360.94
PRQ22267	RCHIOBHM_CHR6G0248421	6	putative UDP-glucuronosyl/UDP-glucosyltransferase	398.853	392.607	387.416	250.084	248.657	251.072	1928.69
PRQ22724	RCHIOBHM_CHR6G0253421	6	putative ribosomal protein S14	213.615	233.112	255.037	116.245	114.877	117.278	1050.16
PRQ23510	RCHIOBHM_CHR6G0262171	6	hypothetical protein	232.386	243.698	248.489	534.584	529.866	546.077	2335.1
PRQ23722	RCHIOBHM_CHR6G0264491	6	putative nucleotide-binding alpha-beta plait domain-containing protein	1151.05	1138.57	1210.28	549.82	518.449	497.876	5066.05
PRQ23774	RCHIOBHM_CHR6G0265071	6	putative ribosomal protein S25	243.708	270.327	265.857	110.334	111.703	113.263	1115.19
PRQ23918	RCHIOBHM_CHR6G0266691	6	putative cathepsin F	973.827	1057.46	1046.63	846.797	837.434	865.879	5628.03
PRQ23973	RCHIOBHM_CHR6G0267271	6	putative squalene synthase	207.28	202.414	207.098	186.201	184.465	183.155	1170.61
PRQ24057	RCHIOBHM_CHR6G0268211	6	putative arginine decarboxylase	254.828	253.187	253.314	201.611	201.301	195.08	1359.32
PRQ24059	RCHIOBHM_CHR6G0268231	6	putative V-ATPase proteolipid subunit	176.43	164.098	176.164	161.623	163.652	169.48	1011.45
PRQ24072	RCHIOBHM_CHR6G0268361	6	putative transcription factor bZIP family	213.667	216.677	210.596	127.327	132.056	130.564	1030.89
PRQ24088	RCHIOBHM_CHR6G0268521	6	putative ATP synthase, F0 complex, subunit E	303.5	297.11	310.341	161.371	145.033	144.588	1361.94
PRQ24171	RCHIOBHM_CHR6G0269441	6	putative ribosomal protein L38e	657.026	728.583	714.482	366.594	347.683	365.491	3179.86
PRQ24173	RCHIOBHM_CHR6G0269471	6	putative chromatin remodeler Bromodomain family	186.897	187.144	189.618	170.323	177.406	178.236	1089.62
PRQ24175	RCHIOBHM_CHR6G0269491	6	putative Heat shock protein 70 family	648.046	683.471	685.668	432.885	421.464	418.886	3290.42
PRQ24242	RCHIOBHM_CHR6G0270231	6	putative cysteine alpha-hairpin motif superfamily	206.32	224.4	230.802	137.017	136.929	133.909	1069.38
PRQ24297	RCHIOBHM_CHR6G0270851	6	60S ribosomal protein L4	790.388	742.195	677.162	432.361	464.038	458.353	3564.5
PRQ24648	RCHIOBHM_CHR6G0274741	6	putative ribosomal protein L3	563.638	565.538	572.95	297.383	293.279	299.577	2592.37
PRQ24658	RCHIOBHM_CHR6G0274841	6	putative cytochrome P450	267.419	284.636	285.572	148.346	140.515	146.918	1273.41
PRQ24710	RCHIOBHM_CHR6G0275411	6	putative ribosomal protein L30e	380.925	407.658	412.852	165.135	173.649	182.938	1723.16
PRQ24793	RCHIOBHM_CHR6G0276381	6	hypothetical protein	596.559	620.266	696.049	1927.67	2309.28	2401.47	8551.3
PRQ24875	RCHIOBHM_CHR6G0277281	6	putative alcohol dehydrogenase	85.6726	89.068	87.443	620.95	609.414	614.274	2106.82
PRQ24877	RCHIOBHM_CHR6G0277311	6	putative alcohol dehydrogenase	307.469	328.452	332.338	2143.88	2108.81	2092.25	7313.2
PRQ24878	RCHIOBHM_CHR6G0277321	6	alcohol dehydrogenase	53.7777	53.4414	54.0458	584.27	578.224	576.448	1900.21
PRQ25038	RCHIOBHM_CHR6G0279141	6	putative dual-specificity kinase TKL-Pl-4 family	91.4408	86.6088	90.1159	244.433	249.303	254.486	1016.39
PRQ25067	RCHIOBHM_CHR6G0279531	6	putative laccase	1029.58	997.58	1004.67	875.391	881.68	884.127	5673.03
PRQ25085	RCHIOBHM_CHR6G0279731	6	putative amino acid transporter, transmembrane domain-containing protein	147.067	145.056	145.672	201.883	217.778	220.064	1077.52
PRQ25095	RCHIOBHM_CHR6G0279841	6	putative chitinase	705.848	742.832	744.971	1194.2	1230.2	1250.61	5868.67
PRQ25244	RCHIOBHM_CHR6G0281471	6	putative hydroxymethylglutaryl-CoA reductase (NADPH)	162.856	167.355	166.694	179.798	180.173	176.787	1033.66
PRQ25246	RCHIOBHM_CHR6G0281491	6	putative hydroxymethylglutaryl-CoA reductase (NADPH)	317.565	323.226	327.772	281.655	275.704	268.598	1794.52
PRQ25273	RCHIOBHM_CHR6G0281771	6	putative ankyrin repeat-containing domain-containing protein	173.545	185.517	190.149	187.298	187.108	198.984	1122.6
PRQ25412	RCHIOBHM_CHR6G0283421	6	putative ribosomal protein L32e	366.873	381.518	394.002	198.57	183.456	200.01	1724.43
PRQ25424	RCHIOBHM_CHR6G0283541	6	putative peptidylprolyl isomerase	215.756	213.968	221.211	206.608	192.091	193.244	1242.88
PRQ25475	RCHIOBHM_CHR6G0284071	6	hypothetical protein	347.762	356.123	349.702	150.984	156.224	143.47	1504.26
PRQ25568	RCHIOBHM_CHR6G0285071	6	putative Longin-like domain-containing protein	203.156	202.967	204.828	178.593	171.608	175.198	1136.35
PRQ25605	RCHIOBHM_CHR6G0285461	6	putative proteasome endopeptidase complex	275.679	268.665	266.089	225.169	217.793	219.947	1473.34
PRQ25730	RCHIOBHM_CHR6G0286851	6	putative ribosomal protein L14P	335.621	343.715	347.006	150.565	157.339	164.181	1498.43
PRQ25812	RCHIOBHM_CHR6G0287721	6	putative H/ACA ribonucleoprotein complex, subunit Nop10	215.709	224.453	223.858	120.475	125.899	126.689	1037.08
PRQ25856	RCHIOBHM_CHR6G0288181	6	putative ADF/Cofilin, ADF-H/Gelsolin-like domain-containing protein	182.267	187.086	190.155	191.88	181.759	181.529	1114.68
PRQ26084	RCHIOBHM_CHR6G0290731	6	putative ribosomal protein S13	321.549	333.001	347.927	137.213	146.925	146.757	1433.37
PRQ26137	RCHIOBHM_CHR6G0291301	6	putative nepenthesin	426.409	444.741	440.262	627.298	669.832	662.773	3271.31
PRQ26360	RCHIOBHM_CHR6G0293761	6	putative HSP20-like chaperone	336.732	342.196	349.841	162.611	164.248	163.231	1518.86
PRQ26361	RCHIOBHM_CHR6G0293771	6	putative HSP20-like chaperone	365.559	382.48	403.441	188.708	194.041	199.669	1733.9
PRQ26368	RCHIOBHM_CHR6G0293841	6	putative universal stress protein A	160.671	165.875	168.091	390.386	400.28	414.201	1699.5
PRQ26388	RCHIOBHM_CHR6G0294041	6	putative ribosomal protein L22e	611.865	614.522	623.652	294.039	291.375	304.115	2739.57
PRQ26402	RCHIOBHM_CHR6G0294191	6	putative Late embryogenesis abundant protein, LEA5-type	643.493	587.186	591.203	1007.96	1035.35	1041.12	4906.3
PRQ26407	RCHIOBHM_CHR6G0294241	6	putative ribosomal protein L18e	843.256	939.905	950.607	424.599	445.692	474.9	4078.96
PRQ26414	RCHIOBHM_CHR6G0294321	6	putative pectinesterase	223.405	227.028	221.705	516.332	532.734	520.066	2241.27
PRQ26418	RCHIOBHM_CHR6G0294361	6	putative sucrose synthase	142.861	145.854	141.959	738.638	723.771	710.297	2603.38
PRQ26426	RCHIOBHM_CHR6G0294441	6	putative transcription factor AP2-EREBP family	844.633	859.85	862.666	1330.56	1357.12	1346.82	6601.65
PRQ26430	RCHIOBHM_CHR6G0294481	6	putative ribosomal protein L19/L19e	1186.53	1252.33	1294	747.661	759.039	796.906	6036.47
PRQ26485	RCHIOBHM_CHR6G0295131	6	putative selenoprotein SelK/SelG	192.758	208.024	205.755	186.317	181.776	184.912	1159.54
PRQ26498	RCHIOBHM_CHR6G0295301	6	putative ribosomal protein S5/S7	283.974	314.244	338.279	130.235	128.592	127.281	1322.61
PRQ26562	RCHIOBHM_CHR6G0295951	6	putative V-ATPase proteolipid subunit	201.186	192.362	205.222	186.556	190.052	196.21	1171.59
PRQ26577	RCHIOBHM_CHR6G0296111	6	putative protein disulfide-isomerase	215.105	214.546	224.339	259.797	249.832	255.162	1418.78
PRQ26594	RCHIOBHM_CHR6G0296281	6	putative transcription factor NAM family	517.392	488.405	490.036	484.221	506.49	502.59	2989.13
PRQ26596	RCHIOBHM_CHR6G0296301	6	putative proteasome endopeptidase complex	294.687	284.07	290.681	205.484	202.631	200.748	1478.3
PRQ26671	RCHIOBHM_CHR6G0297171	6	hypothetical protein	447.652	421.987	394.533	598.291	635.082	604.798	3102.34
PRQ26684	RCHIOBHM_CHR6G0297321	6	putative ribosomal protein S17/S11	348.059	346.778	350.771	177.916	188.445	187.837	1599.81
PRQ26811	RCHIOBHM_CHR6G0298641	6	putative enoyl-CoA hydratase	187.115	200.778	192.875	211.382	195.609	204.058	1191.82
PRQ26812	RCHIOBHM_CHR6G0298651	6	putative enoyl-CoA hydratase	637.447	656.823	652.784	555.382	559.229	560.155	3621.82
PRQ26888	RCHIOBHM_CHR6G0299441	6	putative chorismate mutase	350.981	364.906	366.102	232.79	243.477	241.871	1800.13
PRQ26893	RCHIOBHM_CHR6G0299501	6	putative transcription factor WRKY family	195.056	192.728	191.489	198.244	203.479	201.523	1182.52
PRQ27113	RCHIOBHM_CHR6G0301861	6	putative monodehydroascorbate reductase (NADH)	840.271	845.001	847.795	384.623	400.588	430.667	3748.94
PRQ27130	RCHIOBHM_CHR6G0302031	6	putative cathepsin L	210.999	227.529	231.347	227.88	232.65	237.932	1368.34
PRQ27224	RCHIOBHM_CHR6G0303071	6	putative Heat shock protein Hsp90 family	273.328	283.399	278.144	287.817	274.391	281.793	1678.87
PRQ27314	RCHIOBHM_CHR6G0304041	6	putative dehydrin	840.722	819.226	812.323	669.539	676.621	663.778	4482.21
PRQ27485	RCHIOBHM_CHR6G0305821	6	putative aspartate transaminase	154.585	161.26	162.746	248.644	256.312	257.217	1240.76
PRQ27723	RCHIOBHM_CHR6G0308331	6	putative polyadenylate binding protein	234.262	225.044	229.115	145.122	148.551	145.445	1127.54
PRQ27740	RCHIOBHM_CHR6G0308501	6	putative actinidain	386.613	409.016	412.427	384.147	395.907	395.201	2383.31
PRQ27821	RCHIOBHM_CHR6G0309391	6	putative transcription factor C2H2 family	389.886	388.796	405.184	539.92	597.857	598.658	2920.3
PRQ27865	RCHIOBHM_CHR6G0309871	6	hypothetical protein	204.571	207.558	216.522	451.41	437.058	438.494	1955.61
PRQ27918	RCHIOBHM_CHR6G0310451	6	hypothetical protein	656.988	601.658	616.897	369.474	387.017	368.759	3000.79
PRQ28010	RCHIOBHM_CHR6G0311451	6	putative small heat shock protein HSP20	124.844	133.022	135.442	214.393	220.834	221.919	1050.45
PRQ28392	RCHIOBHM_CHR5G0002561	5	putative transcription factor WRKY family	262.077	272.128	275.418	197.927	202.6	200.236	1410.39
PRQ28413	RCHIOBHM_CHR5G0002791	5	putative trypanosoma cruzi ribosomal protein P2	453.301	509.833	523.963	177.083	174.277	169.453	2007.91
PRQ28522	RCHIOBHM_CHR5G0003941	5	putative Ubiquitin domain-containing protein	675.83	758.108	775.274	876.072	882.142	903.26	4870.69
PRQ28731	RCHIOBHM_CHR5G0006171	5	putative major facilitator, sugar transporter, major facilitator superfamily	239.772	231.762	235.91	291.416	284.533	279.637	1563.03
PRQ28904	RCHIOBHM_CHR5G0008041	5	putative nucleophile aminohydrolase	263.868	261.823	259.43	223.378	221.182	230.458	1460.14
PRQ28952	RCHIOBHM_CHR5G0008561	5	hypothetical protein	136.763	133.332	138.345	221.44	219.274	229.987	1079.14
PRQ28991	RCHIOBHM_CHR5G0008991	5	putative transcription factor AP2-EREBP family	278.25	270.801	270.293	277.949	280.81	275.928	1654.03
PRQ29003	RCHIOBHM_CHR5G0009111	5	hypothetical protein	421.938	490.589	505.633	439.162	478.024	491.064	2826.41
PRQ29035	RCHIOBHM_CHR5G0009481	5	putative transcription factor Hap3/NF-YB family	219.945	225.762	229.216	215.687	198.219	189.854	1278.68
PRQ29098	RCHIOBHM_CHR5G0010191	5	putative pyruvate decarboxylase	72.6033	71.1862	64.6615	400.325	404.132	393.101	1406.01
PRQ29110	RCHIOBHM_CHR5G0010331	5	putative PMR5 domain, PC-Esterase, protein trichome birefringence-like 37/38	154.802	152.56	154.322	285.728	280.826	285.118	1313.36
PRQ29148	RCHIOBHM_CHR5G0010761	5	putative 14-3-3 protein	431.202	445.442	436.578	293.066	287.38	301.651	2195.32
PRQ29209	RCHIOBHM_CHR5G0011401	5	putative ribosomal protein L5	608.379	654.364	668.25	304.137	309.248	304.617	2848.99
PRQ29229	RCHIOBHM_CHR5G0011661	5	hypothetical protein	195.225	193.865	196.845	142.993	144.755	137.122	1010.8
PRQ29335	RCHIOBHM_CHR5G0012801	5	putative ribosomal protein L44e	329.287	383.025	388.751	157.474	158.85	175.089	1592.47
PRQ29443	RCHIOBHM_CHR5G0013941	5	putative ribosomal protein S11	213.902	221.382	225.292	118.821	127.113	133.284	1039.79
PRQ29854	RCHIOBHM_CHR5G0018321	5	putative ribosomal protein L2	428.215	432.788	440.009	242.673	268.485	274.122	2086.29
PRQ29932	RCHIOBHM_CHR5G0019191	5	putative Late embryogenesis abundant protein, LEA-14	299.676	306.903	307.088	336.284	324.927	330.717	1905.6
PRQ30388	RCHIOBHM_CHR5G0024101	5	putative glyceraldehyde-3-phosphate dehydrogenase (phosphorylating)	237.232	242.756	243.289	164.621	166.886	165.507	1220.29
PRQ30430	RCHIOBHM_CHR5G0024551	5	putative phosphoglycerate kinase	391.222	400.933	407.437	651.101	620.664	619.088	3090.44
PRQ30584	RCHIOBHM_CHR5G0026251	5	putative protein-synthesizing GTPase	211.643	219.026	222.4	145.056	142.029	141.468	1081.62
PRQ30689	RCHIOBHM_CHR5G0027341	5	putative glutathione transferase	686.705	685.571	699.993	690.177	661.393	668.402	4092.24
PRQ30750	RCHIOBHM_CHR5G0027981	5	putative gibberellin 2-beta-dioxygenase	146.923	138.267	135.822	329.708	314.174	316.434	1381.33
PRQ31032	RCHIOBHM_CHR5G0031031	5	putative bulb-type lectin domain, PAN/Apple domain-containing protein	220.69	218.027	231.051	306.136	300.104	292.297	1568.3
PRQ31305	RCHIOBHM_CHR5G0034011	5	hypothetical protein	363.167	357.216	368.544	345.722	352.285	351.771	2138.7
PRQ31354	RCHIOBHM_CHR5G0034571	5	putative nucleophile aminohydrolase	117.725	116.962	117.118	485.399	484.499	486.469	1808.17
PRQ31588	RCHIOBHM_CHR5G0037131	5	putative transcription factor Hap3/NF-YB family	155.035	157.114	158.284	179.989	177.639	174.765	1002.83
PRQ31785	RCHIOBHM_CHR5G0039271	5	putative nucleotide-binding alpha-beta plait domain-containing protein	198.155	201.252	205.613	179.533	190.92	195.775	1171.25
PRQ31925	RCHIOBHM_CHR5G0040781	5	putative phytepsin	174.052	173.255	180.055	250.323	253.655	259.081	1290.42
PRQ32023	RCHIOBHM_CHR5G0041801	5	hypothetical protein	321.336	367.969	388.913	344.73	319.275	312.359	2054.58
PRQ32042	RCHIOBHM_CHR5G0042001	5	putative ribosomal protein S8e	318.571	358.548	355.656	174.78	172.593	179.713	1559.86
PRQ32277	RCHIOBHM_CHR5G0044561	5	putative ribosomal protein L1	254.503	254.655	259.622	153.613	154.383	156.055	1232.83
PRQ32333	RCHIOBHM_CHR5G0045211	5	putative ubiquitin	584.146	601.911	605.87	633.337	622.524	611.726	3659.51
PRQ32369	RCHIOBHM_CHR5G0045631	5	putative ribosomal protein S25	544.708	574.567	573.76	299.105	307.596	311.181	2610.92
PRQ32517	RCHIOBHM_CHR5G0047241	5	putative poly(A)-specific ribonuclease	113.055	114.158	104.357	264.058	284.642	287.522	1167.79
PRQ32668	RCHIOBHM_CHR5G0049001	5	putative chaperone DnaJ	157.294	158.337	162.644	185.875	187.427	189.182	1040.76
PRQ32670	RCHIOBHM_CHR5G0049021	5	putative chaperone DnaJ	560.325	564.915	560.078	393.732	383.451	388.382	2850.88
PRQ32761	RCHIOBHM_CHR5G0049981	5	putative Late embryogenesis abundant protein, LEA-14	261.2	282.063	287.342	200.636	207.568	205.185	1444
PRQ33113	RCHIOBHM_CHR5G0053881	5	putative zinc/iron permease	235.082	235.853	233.459	222.511	215.483	212.867	1355.26
PRQ33234	RCHIOBHM_CHR5G0055321	5	putative histone deacetylase	371.197	380.08	389.531	140.106	130.202	124.166	1535.28
PRQ33235	RCHIOBHM_CHR5G0055331	5	putative histone deacetylase transcription factor C2H2 family	471.939	470.543	472.4	323.335	333.923	333.832	2405.97
PRQ33276	RCHIOBHM_CHR5G0055821	5	putative UDP-glucuronate decarboxylase	230.615	222.506	221.225	200.608	196.801	200.975	1272.73
PRQ33336	RCHIOBHM_CHR5G0056461	5	hypothetical protein	110.153	96.8066	94.2796	410.975	445.036	435.271	1592.52
PRQ33546	RCHIOBHM_CHR5G0058851	5	60S ribosomal protein L12	219.248	226.32	230.038	112.18	112.409	115.475	1015.67
PRQ33566	RCHIOBHM_CHR5G0059051	5	putative major intrinsic protein	172.101	172.726	181.127	470.162	478.016	489.146	1963.28
PRQ33598	RCHIOBHM_CHR5G0059381	5	putative protein disulfide-isomerase	297.02	295.001	298.203	250.629	246.161	236.329	1623.34
PRQ33681	RCHIOBHM_CHR5G0060341	5	putative proteasome endopeptidase complex	304.78	308.847	308.156	232.514	224.617	233.645	1612.56
PRQ33693	RCHIOBHM_CHR5G0060471	5	putative protein-synthesizing GTPase	2037.2	2192.66	2221	1595.86	1627.07	1631.71	11305.5
PRQ33747	RCHIOBHM_CHR5G0061071	5	40S ribosomal protein S23	707.692	758.689	797.255	355.874	362.993	364.903	3347.41
PRQ33783	RCHIOBHM_CHR5G0061461	5	putative L-ascorbate peroxidase	512.545	525.545	535.867	387.981	400.544	404.618	2767.1
PRQ33852	RCHIOBHM_CHR5G0062221	5	putative transcription factor Hap3/NF-YB family	195.155	209.846	211.941	126.239	125.355	132.674	1001.21
PRQ33910	RCHIOBHM_CHR5G0062941	5	putative transcription factor C2H2 family	549.448	562.128	575.983	747.748	765.484	789.645	3990.44
PRQ33911	RCHIOBHM_CHR5G0062951	5	putative transcription factor C2H2 family	362.958	364.452	377.775	643.516	664.936	703.434	3117.07
PRQ33915	RCHIOBHM_CHR5G0062991	5	putative transcription factor C2H2 family	413.316	450.055	438.132	425.797	425.385	436.341	2589.03
PRQ33918	RCHIOBHM_CHR5G0063021	5	putative transcription factor C2H2 family	668.711	665.686	682.331	454.891	457.278	459.338	3388.24
PRQ33939	RCHIOBHM_CHR5G0063281	5	putative transcription factor Hap3/NF-YB family	246.72	270.876	277.228	188.537	178.988	161.107	1323.46
PRQ33943	RCHIOBHM_CHR5G0063321	5	putative small heat shock protein HSP20	134.288	131.392	134.172	253.337	261.596	263.365	1178.15
PRQ33982	RCHIOBHM_CHR5G0063751	5	hypothetical protein	249.956	258.504	258.357	193.784	205.606	217.996	1384.2
PRQ34047	RCHIOBHM_CHR5G0064491	5	putative Metallothionein, family 15, plant	660.903	671.924	691.772	681.805	687.132	695.921	4089.46
PRQ34186	RCHIOBHM_CHR5G0066071	5	putative aminoacyltransferase, E1 ubiquitin-activating enzyme	166.874	155.353	160.833	190.502	196.769	183.729	1054.06
PRQ34307	RCHIOBHM_CHR5G0067351	5	putative purine-nucleoside phosphorylase	391.215	409.911	407.103	289.872	289.006	295.706	2082.81
PRQ34495	RCHIOBHM_CHR5G0069561	5	putative peptidylprolyl isomerase	446.531	423.582	430.877	347.664	345.857	363.584	2358.1
PRQ34548	RCHIOBHM_CHR5G0070221	5	putative asparagine synthase (glutamine-hydrolyzing)	475.297	442.28	455.322	360.475	363.567	362.002	2458.94
PRQ34554	RCHIOBHM_CHR5G0070291	5	putative protein-serine/threonine phosphatase	543.022	544.531	549.137	483.598	488.277	479.406	3087.97
PRQ34556	RCHIOBHM_CHR5G0070311	5	putative mitogen-activated protein kinase kinase kinase STE-STE11 family	209.947	213.035	212.333	435.388	404.328	394.383	1869.41
PRQ34557	RCHIOBHM_CHR5G0070321	5	putative mitogen-activated protein kinase kinase kinase STE-STE11 family	117.983	108.005	118.052	373.847	378.99	385.37	1482.25
PRQ34559	RCHIOBHM_CHR5G0070341	5	putative PH domain-containing protein	738.454	747.237	765.393	470.416	455.256	452.055	3628.81
PRQ34633	RCHIOBHM_CHR5G0071221	5	putative ribosomal protein S4e	1082.57	1179.57	1219.46	659.953	664.427	676.672	5482.66
PRQ34833	RCHIOBHM_CHR5G0073451	5	putative transcription factor Hap3/NF-YB family	350.255	337.768	339.637	255.655	254.762	236.5	1774.58
PRQ34855	RCHIOBHM_CHR5G0073671	5	putative ribosomal protein L10e	909.655	886.909	945.488	500.701	500.519	499.999	4243.27
PRQ35025	RCHIOBHM_CHR5G0075541	5	putative Heat shock protein Hsp90 family	1209.25	1239.38	1212.12	901.17	876.088	878.944	6316.95
PRQ35852	RCHIOBHM_CHR4G0384991	4	putative cytochrome P450	229.854	231.03	225.638	225.44	217.596	218.629	1348.19
PRQ35929	RCHIOBHM_CHR4G0385881	4	putative glutathione-disulfide reductase	218.443	219.341	213.237	178.755	183.255	186.879	1199.91
PRQ36080	RCHIOBHM_CHR4G0387481	4	putative ribosomal protein S3Ae	678.529	699.505	687.756	363.685	364.437	369.057	3162.97
PRQ36101	RCHIOBHM_CHR4G0387721	4	putative oxidoreductase	250.898	247.343	246.199	433.207	433.395	447.439	2058.48
PRQ36139	RCHIOBHM_CHR4G0388131	4	putative nucleophile aminohydrolase	243.338	235.914	247.039	229.485	225.649	229.654	1411.08
PRQ36350	RCHIOBHM_CHR4G0390491	4	putative ribosomal protein S19/S15	412.066	423.34	442.116	230.965	239.108	246.288	1993.88
PRQ36377	RCHIOBHM_CHR4G0390841	4	putative proteinase inhibitor I13, potato inhibitor I	453.027	454.202	457.626	505.771	506.653	543.949	2921.23
PRQ36384	RCHIOBHM_CHR4G0390921	4	putative proteinase inhibitor I13, potato inhibitor I	1957.75	2000.01	1954.42	982.197	1001.87	1081.06	8977.3
PRQ36387	RCHIOBHM_CHR4G0390951	4	putative proteinase inhibitor I13, potato inhibitor I	187.922	163.455	178.677	215.249	227.749	245.34	1218.39
PRQ36467	RCHIOBHM_CHR4G0391891	4	putative HR-like lesion-inducer	245.358	228.19	240.052	191.833	201.758	195.102	1302.29
PRQ36536	RCHIOBHM_CHR4G0392631	4	hypothetical protein	1804.08	1780.42	1835.34	1464.83	1654.22	1716.72	10255.6
PRQ36540	RCHIOBHM_CHR4G0392671	4	hypothetical protein	242.64	246.235	243.974	521.487	569.409	591.195	2414.94
PRQ36561	RCHIOBHM_CHR4G0392961	4	putative ribosomal protein L5 eukaryotic/L18 archaeal	679.509	707.02	701.095	390.952	401.235	397.93	3277.74
PRQ36566	RCHIOBHM_CHR4G0393011	4	putative malate dehydrogenase	440.802	457.248	468.712	595.128	595.999	610.929	3168.82
PRQ36668	RCHIOBHM_CHR4G0394171	4	putative ribosomal protein L14e	418.543	451.46	473.131	202.649	186.733	185.01	1917.53
PRQ36705	RCHIOBHM_CHR4G0394561	4	putative ribosomal protein L14e	222.736	246.753	250.279	99.314	94.5039	93.5236	1007.11
PRQ36747	RCHIOBHM_CHR4G0395001	4	putative translation Initiation factor eIF-4e	266.818	289.336	295.375	230.117	233.371	238.543	1553.56
PRQ36762	RCHIOBHM_CHR4G0395171	4	putative ribosomal protein L14P	276.914	329.766	322.992	168.766	173.171	184.138	1455.75
PRQ36777	RCHIOBHM_CHR4G0395321	4	putative oxidoreductase	518.995	504.104	490.207	583.687	611.993	633.419	3342.4
PRQ36894	RCHIOBHM_CHR4G0396571	4	putative chaperonin Cpn60/TCP-1 family, groEL-like apical domain, groEL-like equatorial	143.2	152.024	148.605	183.451	190.79	187.264	1005.33
PRQ37019	RCHIOBHM_CHR4G0397981	4	putative mitochondrial import receptor subunit TOM7	334.328	329.029	332.3	174.607	172.345	187.834	1530.44
PRQ37053	RCHIOBHM_CHR4G0398351	4	putative thioredoxin-disulfide reductase	292.819	318.321	317.089	246.638	245.415	248.575	1668.86
PRQ37229	RCHIOBHM_CHR4G0400241	4	hypothetical protein	525.36	577.88	604.671	242.882	253.772	257.505	2462.07
PRQ37305	RCHIOBHM_CHR4G0401091	4	hypothetical protein	230.558	249.617	247.424	113.226	110.612	110.406	1061.84
PRQ37308	RCHIOBHM_CHR4G0401131	4	putative lysine--tRNA ligase	282.447	294.111	297.452	202.425	196.157	194.777	1467.37
PRQ37419	RCHIOBHM_CHR4G0402381	4	putative NADPH--hemoprotein reductase	192.172	188.102	185.61	196.584	198.066	195.82	1156.35
PRQ37442	RCHIOBHM_CHR4G0402641	4	putative ribosomal protein S7e	310.44	305.274	318.724	155.768	156.184	164.268	1410.66
PRQ37447	RCHIOBHM_CHR4G0402701	4	hypothetical protein	205.588	206.837	212.919	209.247	194.52	200.608	1229.72
PRQ37469	RCHIOBHM_CHR4G0402921	4	putative xyloglucan:xyloglucosyl transferase	405.996	406.88	396.44	234.289	237.233	231.612	1912.45
PRQ37473	RCHIOBHM_CHR4G0402961	4	putative xyloglucan:xyloglucosyl transferase	712.152	706.408	701.196	243.731	241.68	222.002	2827.17
PRQ37475	RCHIOBHM_CHR4G0402981	4	putative xyloglucan:xyloglucosyl transferase	924.195	942.274	952.651	603.767	635.056	640.403	4698.35
PRQ37531	RCHIOBHM_CHR4G0403601	4	putative xylose isomerase	334.069	334.354	332.334	378.04	372.47	371.036	2122.3
PRQ37662	RCHIOBHM_CHR4G0405111	4	putative UDP-glucuronate 4-epimerase	349.894	326.971	325.964	266.442	274.938	267.438	1811.65
PRQ37958	RCHIOBHM_CHR4G0408461	4	putative ribosomal protein S8	451.24	518.474	500.276	247.601	250.273	258.304	2226.17
PRQ37990	RCHIOBHM_CHR4G0408821	4	putative Extensin domain-containing protein	118.773	118.897	144.702	267.267	304.934	298.708	1253.28
PRQ37991	RCHIOBHM_CHR4G0408831	4	hypothetical protein	138.266	127.162	146.428	242.418	284.592	267.768	1206.63
PRQ38047	RCHIOBHM_CHR4G0409461	4	putative bifunctional inhibitor/plant lipid transfer protein/seed storage helical	302.238	327.729	333.256	524.74	559.005	593.659	2640.63
PRQ38188	RCHIOBHM_CHR4G0411011	4	putative perakine reductase	249.829	256.597	254.3	278.539	271.672	274.317	1585.25
PRQ38290	RCHIOBHM_CHR4G0412181	4	40S ribosomal protein S8	500.265	538.798	536.821	244.674	246.431	261.835	2328.83
PRQ38301	RCHIOBHM_CHR4G0412331	4	putative peptidylprolyl isomerase	234.651	235.248	236.823	428.857	414.653	411.426	1961.66
PRQ38337	RCHIOBHM_CHR4G0412731	4	putative crocetin glucosyltransferase	353.705	384.452	384.574	422.058	406.584	415.809	2367.18
PRQ38407	RCHIOBHM_CHR4G0413571	4	putative adenosylhomocysteinase	1010.71	968.099	975.009	661.947	669.311	671.624	4956.7
PRQ38482	RCHIOBHM_CHR4G0414401	4	putative G-patch domain-containing protein	255.277	269.809	271.077	309.592	310.82	308.305	1724.88
PRQ38486	RCHIOBHM_CHR4G0414451	4	hypothetical protein	336.026	324.088	330.397	116.541	105.68	105.737	1318.47
PRQ38504	RCHIOBHM_CHR4G0414681	4	putative protein-synthesizing GTPase	1406.8	1506.58	1508.15	782.78	775.818	783.137	6763.27
PRQ38570	RCHIOBHM_CHR4G0415441	4	putative ribosomal protein L13	880.29	946.116	1006.79	420.706	431.815	433.949	4119.67
PRQ38580	RCHIOBHM_CHR4G0415561	4	putative proteasome endopeptidase complex	326.839	351.112	360.601	209.744	203.562	212.184	1664.04
PRQ38637	RCHIOBHM_CHR4G0416211	4	hypothetical protein	195.239	192.647	199.034	271.432	283.681	287.841	1429.87
PRQ38639	RCHIOBHM_CHR4G0416231	4	putative ribosomal protein S13	1000.15	1095.27	1111.04	544.714	542.362	542.213	4835.75
PRQ38669	RCHIOBHM_CHR4G0416551	4	putative pyridoxal phosphatase	230.192	236.901	238.713	208.079	214.37	205.633	1333.89
PRQ38696	RCHIOBHM_CHR4G0416871	4	putative carboxylesterase, 2-hydroxyisoflavanone dehydratase	174.916	171.334	171.195	197.788	195.791	200.933	1111.96
PRQ38706	RCHIOBHM_CHR4G0416971	4	putative ribosomal protein S9	928.883	933.797	1005.94	440.312	444.592	460.897	4214.42
PRQ38791	RCHIOBHM_CHR4G0417861	4	putative nucleophile aminohydrolase	331.851	335.448	323.405	532.273	544.165	546.65	2613.79
PRQ38958	RCHIOBHM_CHR4G0419721	4	putative translation elongation factor EF1B/ribosomal protein S6	681.227	722.801	750.241	524.467	518.697	531.615	3729.05
PRQ39067	RCHIOBHM_CHR4G0420971	4	putative beta-amylase	497.625	460.001	448.649	841.892	846.353	803.269	3897.79
PRQ39161	RCHIOBHM_CHR4G0422011	4	putative C2 domain-containing protein	195.095	198.794	193.472	214.707	226.729	224.726	1253.52
PRQ39179	RCHIOBHM_CHR4G0422191	4	putative ribosomal protein S21e	296.971	310.163	314.138	134.37	129.402	137.704	1322.75
PRQ39181	RCHIOBHM_CHR4G0422211	4	putative rapid ALkalinization Factor	229.935	230.39	249.788	223.875	228.423	238.725	1401.14
PRQ39214	RCHIOBHM_CHR4G0422701	4	Translationally-controlled tumor protein	1756.97	1907.5	1936.85	1631.58	1611.87	1584.75	10429.5
PRQ39297	RCHIOBHM_CHR4G0423611	4	putative ribosomal protein L19/L19e	327.751	372.985	382.783	132.873	137.62	144.826	1498.84
PRQ39319	RCHIOBHM_CHR4G0423861	4	putative START-like domain, Bet v I type allergen	215.91	215.99	226.999	229.643	222.418	222.994	1333.96
PRQ39321	RCHIOBHM_CHR4G0423881	4	putative START-like domain, Bet v I type allergen	174.984	186	183.82	398.527	401.825	403.329	1748.49
PRQ39327	RCHIOBHM_CHR4G0423941	4	putative START-like domain, Bet v I type allergen	1565.67	1705.96	1730.69	1971.99	1912.2	1921.29	10807.8
PRQ39329	RCHIOBHM_CHR4G0423961	4	putative START-like domain, Bet v I type allergen	137.338	139.787	143.861	246.951	246.884	252.372	1167.19
PRQ39332	RCHIOBHM_CHR4G0423991	4	putative START-like domain, Bet v I type allergen	199.498	216.493	210.94	241.989	225.235	229.353	1323.51
PRQ39334	RCHIOBHM_CHR4G0424011	4	putative START-like domain, Bet v I type allergen	864.385	910.485	948.012	1009.52	943.92	954.227	5630.55
PRQ39354	RCHIOBHM_CHR4G0424261	4	putative importin-alpha, importin-beta-binding domain, importin subunit alpha	239.965	235.227	239.319	180.065	180.206	176.229	1251.01
PRQ39374	RCHIOBHM_CHR4G0424471	4	putative ribosomal protein L29e	377.519	390.784	392.844	167.79	171.536	177.703	1678.18
PRQ39391	RCHIOBHM_CHR4G0424661	4	hypothetical protein	192.924	192.081	201.717	198.926	203.183	216.909	1205.74
PRQ39439	RCHIOBHM_CHR4G0425181	4	putative START-like domain, Bet v I type allergen	306.18	318.124	315.428	359.967	337.699	342.852	1980.25
PRQ39491	RCHIOBHM_CHR4G0425801	4	putative transcription factor WRKY family	232.158	239.987	238.64	241.241	255.85	250.263	1458.14
PRQ39512	RCHIOBHM_CHR4G0426041	4	hypothetical protein	103.399	96.3182	99.2934	252.973	252.053	242.78	1046.82
PRQ39524	RCHIOBHM_CHR4G0426171	4	putative beta-fructofuranosidase	227.237	210.32	211.185	170.078	168.097	162.847	1149.76
PRQ39540	RCHIOBHM_CHR4G0426341	4	putative protein-serine/threonine phosphatase	230.061	227.211	233.973	254.899	252.806	260.175	1459.12
PRQ39606	RCHIOBHM_CHR4G0427101	4	putative methionine adenosyltransferase	270.281	283.521	285.726	145.519	147.292	153.806	1286.14
PRQ39744	RCHIOBHM_CHR4G0428571	4	putative ribosomal protein S27e	490.997	512.701	523.87	254.389	256.405	258.558	2296.92
PRQ39765	RCHIOBHM_CHR4G0428801	4	putative transaldolase	194.13	192.325	196.158	280.78	291.072	295.402	1449.87
PRQ39808	RCHIOBHM_CHR4G0429251	4	putative ribosomal protein S27e	349.342	357.252	363.298	165.918	165.072	158.579	1559.46
PRQ39813	RCHIOBHM_CHR4G0429311	4	putative GRAM domain-containing protein	135.521	137.338	135.914	258.551	265.05	259.213	1191.59
PRQ39839	RCHIOBHM_CHR4G0429621	4	putative IQ motif, EF-hand binding, BAG domain-containing protein	229.55	220.032	226.739	558.615	541.405	545.698	2322.04
PRQ39870	RCHIOBHM_CHR4G0429931	4	putative transcription factor MADS-MIKC family	248.328	239.136	248.089	250.749	258.058	266.879	1511.24
PRQ39876	RCHIOBHM_CHR4G0430001	4	putative nuclear transport factor 2, NTF2-like domain-containing protein	231.177	248.202	264.126	136.012	143.514	150.51	1173.54
PRQ39880	RCHIOBHM_CHR4G0430041	4	putative stress-associated endoplasmic reticulum protein	402.028	400.518	418.976	422.802	458.308	473.95	2576.58
PRQ39901	RCHIOBHM_CHR4G0430281	4	putative rubber elongation factor	180.157	198.794	200.095	242.401	239.312	245.008	1305.77
PRQ39930	RCHIOBHM_CHR4G0430581	4	putative ribosomal protein L22/L17	654.571	673.293	670.202	444.974	436.911	457.707	3337.66
PRQ39942	RCHIOBHM_CHR4G0430701	4	putative proteasome endopeptidase complex	214.01	209.508	222.521	163.679	161.097	161.38	1132.2
PRQ39997	RCHIOBHM_CHR4G0431271	4	putative glyceraldehyde-3-phosphate dehydrogenase (phosphorylating)	4138.34	4460.65	4521.7	4650.11	4560.81	4614.07	26945.7
PRQ39998	RCHIOBHM_CHR4G0431281	4	putative NADH-ubiquinone reductase complex 1 MLRQ subunit	241.432	227.625	230.642	204.806	212.834	215.213	1332.55
PRQ40051	RCHIOBHM_CHR4G0431871	4	putative vinorine synthase	139.266	138.116	138.979	243.614	244.327	241.088	1145.39
PRQ40092	RCHIOBHM_CHR4G0432301	4	putative T-complex protein 1, epsilon subunit	203.67	205.909	206.108	145.274	151.999	151.244	1064.2
PRQ40148	RCHIOBHM_CHR4G0432911	4	putative ribosomal protein L15	422.147	438.976	453.792	241.77	252.067	256.164	2064.92
PRQ40221	RCHIOBHM_CHR4G0433741	4	hypothetical protein	208.222	224.5	217.015	212.555	210.559	210.195	1283.05
PRQ40236	RCHIOBHM_CHR4G0433891	4	putative H(+)-transporting two-sector ATPase	409.495	409.285	362.682	327.673	332.969	336.112	2178.22
PRQ40344	RCHIOBHM_CHR4G0435001	4	hypothetical protein	213.478	208.714	208.98	304.182	296.485	306.7	1538.54
PRQ40392	RCHIOBHM_CHR4G0435491	4	putative vacuolar protein sorting-associated protein Ist1	251.433	254.105	264.241	266.709	273.89	280.085	1590.46
PRQ40412	RCHIOBHM_CHR4G0435701	4	putative transcription factor MYB-HB-like family	137.789	137.743	136.558	291.389	297.987	303.327	1304.79
PRQ40417	RCHIOBHM_CHR4G0435771	4	putative transcription factor RAV family	156.053	162.529	156.652	464.395	474.208	483.897	1897.73
PRQ40708	RCHIOBHM_CHR4G0439011	4	putative translation elongation factor IF5A	533.697	546.426	554.742	352.203	351.938	355.404	2694.41
PRQ40750	RCHIOBHM_CHR4G0439451	4	putative transcription factor NAM family	165.671	162.351	161.482	196.18	188.584	192.57	1066.84
PRQ40778	RCHIOBHM_CHR4G0439741	4	putative ribonuclease T(2)	114.614	119.712	112.215	402.421	433.324	446.186	1628.47
PRQ40791	RCHIOBHM_CHR4G0439881	4	putative ribosomal protein L34Ae	306.807	326.427	321.264	149.064	155.213	164.591	1423.37
PRQ40852	RCHIOBHM_CHR4G0440571	4	putative Porin domain-containing protein	355.769	358.74	363.458	305.156	315.275	310.106	2008.5
PRQ40879	RCHIOBHM_CHR4G0440851	4	hypothetical protein	179.49	174.338	173.296	221.338	229.164	226.586	1204.21
PRQ40884	RCHIOBHM_CHR4G0440921	4	hypothetical protein	761.275	816.828	806.997	592.802	542.178	528.963	4049.04
PRQ40885	RCHIOBHM_CHR4G0440931	4	hypothetical protein	288.15	276.462	287.167	186.946	182.874	188.21	1409.81
PRQ40932	RCHIOBHM_CHR4G0441491	4	putative groES chaperonin family	349.534	345.467	357.719	208.356	199.76	189.12	1649.96
PRQ40971	RCHIOBHM_CHR4G0441921	4	putative zinc-binding ribosomal protein	652.144	680.353	717.679	319.253	345.394	362.268	3077.09
PRQ40982	RCHIOBHM_CHR4G0442051	4	putative Acid phosphatase	319.594	326.86	331.32	724.299	716.855	711.881	3130.81
PRQ40989	RCHIOBHM_CHR4G0442121	4	putative xyloglucan:xyloglucosyl transferase	201.531	197.514	196.647	184.929	180.589	170.441	1131.65
PRQ41006	RCHIOBHM_CHR4G0442301	4	putative aminoacyltransferase, E1 ubiquitin-activating enzyme	182.435	189.26	187.682	314.224	303.726	301.316	1478.64
PRQ41121	RCHIOBHM_CHR4G0443511	4	putative phosphoglucomutase (alpha-D-glucose-1,6-bisphosphate-dependent)	163.994	164.902	165.216	231.575	218.237	220.377	1164.3
PRQ41136	RCHIOBHM_CHR4G0443661	4	putative small GTPase superfamily, ARF/SAR type, P-loop containing nucleoside triphosphate hydrolase	293.748	297.345	302.897	223.144	218.153	232.113	1567.4
PRQ41148	RCHIOBHM_CHR4G0443781	4	hypothetical protein	218.309	214.629	222.472	314.454	315.669	308.612	1594.14
PRQ41243	RCHIOBHM_CHR4G0444801	4	hypothetical protein	326.647	352.469	339.101	250.543	253.873	267.664	1790.3
PRQ41411	RCHIOBHM_CHR4G0446601	4	putative glutamine synthetase	231.709	238.09	236.797	215.92	207.536	205.7	1335.75
PRQ41413	RCHIOBHM_CHR4G0446621	4	putative RNA recognition motif domain, nucleotide-binding alpha-beta plait domain-containing protein	300.075	297.225	296.207	145.05	143.019	146.863	1328.44
PRQ41535	RCHIOBHM_CHR3G0447891	3	putative transcription factor C2H2 family	358.477	366.753	378.048	194.767	191.384	206.198	1695.63
PRQ41791	RCHIOBHM_CHR3G0450581	3	putative ribosomal protein S19/S15	421.938	465.932	476.109	217.237	215.165	214.927	2011.31
PRQ41935	RCHIOBHM_CHR3G0452141	3	putative ribosomal protein S24e	293.807	319.086	321.194	152.2	158.665	161.149	1406.1
PRQ42230	RCHIOBHM_CHR3G0455361	3	putative C2 domain-containing protein	433.274	418.752	435.863	419.164	432.266	437.423	2576.74
PRQ42261	RCHIOBHM_CHR3G0455691	3	putative rubber elongation factor	327.674	330.237	332.562	225.988	230.747	226.029	1673.24
PRQ42364	RCHIOBHM_CHR3G0456861	3	putative protein disulfide-isomerase	267.582	279.955	279.794	217.696	225.427	233.605	1504.06
PRQ42368	RCHIOBHM_CHR3G0456911	3	putative universal stress protein A	123.458	118.344	123.032	438.655	434.595	437.105	1675.19
PRQ42373	RCHIOBHM_CHR3G0456961	3	Calreticulin	247.408	259.315	255.024	251.084	251.947	257.566	1522.34
PRQ42447	RCHIOBHM_CHR3G0457721	3	putative small GTPase superfamily, ARF/SAR type, P-loop containing nucleoside triphosphate hydrolase	308.201	320.818	315.36	245.499	237.09	249.491	1676.46
PRQ42597	RCHIOBHM_CHR3G0459381	3	putative phosphotransferase (phosphomutase)	682.856	687.737	697.046	693.033	702.447	704.549	4167.67
PRQ42668	RCHIOBHM_CHR3G0460141	3	putative aminoacyltransferase, E1 ubiquitin-activating enzyme	296.815	293.846	292.026	454.325	455.539	471.497	2264.05
PRQ42789	RCHIOBHM_CHR3G0461481	3	putative transcription factor WRKY family	214.155	216.212	222.515	213.537	215.604	213.701	1295.72
PRQ42888	RCHIOBHM_CHR3G0462531	3	putative pyruvate decarboxylase	105.743	106.53	103.4	591.298	601.024	592.206	2100.2
PRQ43079	RCHIOBHM_CHR3G0464521	3	putative glutathione transferase	902.142	907.063	891.238	674.259	656.418	677.137	4708.26
PRQ43265	RCHIOBHM_CHR3G0466581	3	Metallothionein-like protein type 2 MET1	910.416	898.161	930.949	994.214	964.784	1000.51	5699.03
PRQ43285	RCHIOBHM_CHR3G0466821	3	putative ribosomal protein L36e	418.316	464.107	462.13	195.442	188.181	192.575	1920.75
PRQ43297	RCHIOBHM_CHR3G0466971	3	putative Heat shock protein 70 family	1161.63	1202.29	1175.03	744.728	751.355	747.335	5782.36
PRQ43320	RCHIOBHM_CHR3G0467221	3	putative ADF/Cofilin, ADF-H/Gelsolin-like domain-containing protein	262.17	263.222	256.259	241.564	232.776	237.817	1493.81
PRQ43337	RCHIOBHM_CHR3G0467401	3	putative inorganic diphosphatase	183.967	174.172	180.931	195.212	203.021	199.855	1137.16
PRQ43338	RCHIOBHM_CHR3G0467411	3	hypothetical protein	386.11	424.023	446.071	347.74	345.335	348.744	2298.02
PRQ43407	RCHIOBHM_CHR3G0468151	3	putative glutathione transferase	302.94	301.497	290.814	281.346	278.911	272.628	1728.14
PRQ43408	RCHIOBHM_CHR3G0468161	3	putative glutathione transferase	156.528	159.885	158.352	203.62	194.245	196.241	1068.87
PRQ43485	RCHIOBHM_CHR3G0468991	3	putative HAT dimerization domain, ribonuclease H-like domain, hAT-like transposase, RNase-H	257.336	265.117	262.598	256.346	251.187	257.549	1550.13
PRQ43491	RCHIOBHM_CHR3G0469051	3	putative PLAC8 motif-containing protein	193.834	172.326	181.338	190.573	193.486	189.469	1121.03
PRQ43517	RCHIOBHM_CHR3G0469331	3	putative Ubiquitin domain-containing protein	788.04	823.042	836.588	1419.48	1411.45	1414.98	6693.58
PRQ43542	RCHIOBHM_CHR3G0469591	3	putative senescence regulator S40	144.168	144.226	149.155	219.402	214.939	210.2	1082.09
PRQ43588	RCHIOBHM_CHR3G0470061	3	putative vesicle-fusing ATPase	352.967	360.835	362.282	238.832	229.212	231.556	1775.68
PRQ43608	RCHIOBHM_CHR3G0470271	3	putative heavy metal-associated domain, HMA	303.736	312.366	311.582	769.993	782.675	779.587	3259.94
PRQ43746	RCHIOBHM_CHR3G0471721	3	putative pyruvate kinase	150.083	150.785	147.505	212.135	213.647	210.427	1084.58
PRQ43774	RCHIOBHM_CHR3G0472001	3	putative phosphopyruvate hydratase	237.882	250.672	250.67	256.778	240.913	239.151	1476.07
PRQ43796	RCHIOBHM_CHR3G0472251	3	putative fructose-bisphosphate aldolase	211.991	221.148	228.192	264.66	258.444	260.436	1444.87
PRQ43797	RCHIOBHM_CHR3G0472261	3	putative fructose-bisphosphate aldolase	353.613	378.697	377.774	336.723	339.323	351.055	2137.18
PRQ43824	RCHIOBHM_CHR3G0472541	3	putative ribosomal protein L12 family	294.687	343.051	360.992	120.899	121.734	124.351	1365.71
PRQ43931	RCHIOBHM_CHR3G0473651	3	putative ribosomal protein L1	247.127	263.999	267.284	146.388	143.205	150.332	1218.33
PRQ44109	RCHIOBHM_CHR3G0475591	3	putative Late embryogenesis abundant protein, LEA-14	321.146	360.443	380.359	330.503	339.841	355.632	2087.92
PRQ44114	RCHIOBHM_CHR3G0475641	3	putative Late embryogenesis abundant protein, LEA-14	177.279	200.528	211.124	179.973	179.117	180.138	1128.16
PRQ44115	RCHIOBHM_CHR3G0475651	3	putative Late embryogenesis abundant protein, LEA-14	221.572	226.002	236.147	194.891	204.243	200.19	1283.04
PRQ44116	RCHIOBHM_CHR3G0475661	3	putative Late embryogenesis abundant protein, LEA-14	410.536	431.385	444.865	412.82	414.596	401.145	2515.35
PRQ44233	RCHIOBHM_CHR3G0476971	3	putative fruit bromelain	256.799	278.022	271.284	350.305	340.886	346.915	1844.21
PRQ44238	RCHIOBHM_CHR3G0477031	3	putative ribosomal protein L37ae	239.45	241.049	230.137	93.2655	102.079	100.303	1006.28
PRQ44299	RCHIOBHM_CHR3G0477701	3	putative ribosomal protein S28e	370.087	396.188	402.182	142.899	158.938	160.021	1630.31
PRQ44315	RCHIOBHM_CHR3G0477901	3	putative ribosomal protein S5/S7	370.705	395.028	406.164	245.56	247.993	257.339	1922.79
PRQ44405	RCHIOBHM_CHR3G0478901	3	putative glycine rich protein	6168.29	7358.9	7576.02	9316.77	9299.49	9500.31	49219.8
PRQ44410	RCHIOBHM_CHR3G0478971	3	putative ribosomal protein L21e	354.524	345.573	355.818	142.798	150.418	166.187	1515.32
PRQ44539	RCHIOBHM_CHR3G0480371	3	putative 60S ribosomal protein L6E	229.898	216.728	219.94	125.277	122.957	125.256	1040.06
PRQ44542	RCHIOBHM_CHR3G0480401	3	putative leucine-rich repeat-containing, plant-type, leucine-rich repeat domain, L	356.187	381.983	394.801	1055.28	1117.12	1100.94	4406.31
PRQ44596	RCHIOBHM_CHR3G0480971	3	hypothetical protein	289.121	282.375	300.777	155.44	157.249	157.519	1342.48
PRQ44639	RCHIOBHM_CHR3G0481441	3	putative nucleotide-binding alpha-beta plait domain-containing protein	261.946	264.278	263.073	217.083	222.38	218.984	1447.74
PRQ44657	RCHIOBHM_CHR3G0481621	3	putative galactinol--sucrose galactosyltransferase, Alpha-galactosidase	269.491	269.269	269.488	448.667	461.769	463.354	2182.04
PRQ44708	RCHIOBHM_CHR3G0482181	3	hypothetical protein	424.275	436.5	443.759	414.892	409.57	427.043	2556.04
PRQ44757	RCHIOBHM_CHR3G0482741	3	putative transcription factor HSF-type-DNA-binding family	136.586	128.978	131.364	204.187	206.5	222.11	1029.72
PRQ44797	RCHIOBHM_CHR3G0483201	3	putative protein O-GlcNAc transferase	291.309	290.409	277.729	259.372	247.553	242.515	1608.89
PRQ44839	RCHIOBHM_CHR3G0483641	3	putative serine/threonine-protein phosphatase with EF-hands	176.309	169.95	160.333	166.722	179.414	176.53	1029.26
PRQ44862	RCHIOBHM_CHR3G0483891	3	putative proteasome component (PCI) domain, tetratricopeptide-like helical domain-containing protein	265	264.282	271.523	199.359	200.78	198.687	1399.63
PRQ44972	RCHIOBHM_CHR3G0485051	3	putative cathepsin B	400.102	397.07	407.706	563.119	565.546	571.915	2905.46
PRQ45075	RCHIOBHM_CHR3G0486231	3	putative methionine adenosyltransferase	553.121	584.963	596.263	410.107	419.519	412.684	2976.66
PRQ45116	RCHIOBHM_CHR3G0486681	3	putative small GTPase superfamily, ARF/SAR type, P-loop containing nucleoside triphosphate hydrolase	495.02	497.467	491.15	322.249	335.247	350.719	2491.85
PRQ45133	RCHIOBHM_CHR3G0486881	3	putative protein-serine/threonine phosphatase	172.261	164.585	163.611	272.596	267.778	261.522	1302.35
PRQ45178	RCHIOBHM_CHR3G0487351	3	putative ribosomal protein S27e	368.868	378.724	383.107	183.826	182.108	177.899	1674.53
PRQ45214	RCHIOBHM_CHR3G0487711	3	hypothetical protein	259.825	269.624	272.72	338.835	370.252	393.157	1904.41
PRQ45316	RCHIOBHM_CHR3G0488851	3	UTP--glucose-1-phosphate uridylyltransferase	300.607	304.464	309.576	481.944	474.05	469.839	2340.48
PRQ45334	RCHIOBHM_CHR3G0489051	3	putative isocitrate dehydrogenase (NADP(+))	196.392	199.769	198.245	206.062	203.523	207.046	1211.04
PRQ45339	RCHIOBHM_CHR3G0490211	3	putative translation protein, beta-barrel	298.791	281.949	285.186	141.676	132.46	132.625	1272.69
PRQ45341	RCHIOBHM_CHR3G0490231	3	putative universal stress protein A	112.988	109.134	111.043	336.539	348.571	357.924	1376.2
PRQ45353	RCHIOBHM_CHR3G0490411	3	putative ribosomal protein S17/S11	568.576	564.462	586.367	333.035	344.38	361.111	2757.93
PRQ45420	RCHIOBHM_CHR3G0491191	3	putative glutamine synthetase	423.189	437.987	423.47	303.296	303.676	320.707	2212.32
PRQ45463	RCHIOBHM_CHR3G0491671	3	putative glutathione transferase	192.569	177.614	183.183	250.444	262.279	260.643	1326.73
PRQ45528	RCHIOBHM_CHR3G0492391	3	putative aminoacyltransferase, E1 ubiquitin-activating enzyme	398.083	396.946	402.699	347.013	346.757	341.765	2233.26
PRQ45829	RCHIOBHM_CHR3G0495951	3	putative peroxidase	373.541	397.474	392.199	401.571	408.225	423.45	2396.46
PRQ45905	RCHIOBHM_CHR3G0496751	3	hypothetical protein	226.136	225.447	253.566	111.912	103.584	109.299	1029.94
PRQ46037	RCHIOBHM_CHR2G0084801	2	putative ribosomal protein S24e	290.181	295.698	297.783	172.091	176.938	170.644	1403.33
PRQ46097	RCHIOBHM_CHR2G0085421	2	putative Heat shock protein 70 family	117.996	117.954	117.609	260.408	250.377	248.083	1112.43
PRQ46127	RCHIOBHM_CHR2G0085721	2	putative translation elongation factor IF5A, translation elongation factor P	425.713	454.983	461.618	313.455	319.161	317.415	2292.35
PRQ46188	RCHIOBHM_CHR2G0086361	2	putative ribosomal protein L39e	459.65	516.828	548.111	277.633	284.326	289.575	2376.12
PRQ46307	RCHIOBHM_CHR2G0087631	2	putative galactinol--sucrose galactosyltransferase	240.818	240.311	239.09	248.807	246.257	244.642	1459.93
PRQ46398	RCHIOBHM_CHR2G0088681	2	putative 50S ribosomal protein L30e	373.111	364.524	385.045	187.456	194.246	203.783	1708.16
PRQ46447	RCHIOBHM_CHR2G0089171	2	putative early nodulin 93 ENOD93 protein	9.1104	9.5478	9.3366	396.213	402.694	420.844	1247.75
PRQ46469	RCHIOBHM_CHR2G0089391	2	putative enoyl-CoA hydratase	191.019	193.915	199.33	185.792	191.033	188.61	1149.7
PRQ46599	RCHIOBHM_CHR2G0090751	2	putative transcription factor Lambda-DB family	309.231	280.491	263.603	701.799	705.544	709.891	2970.56
PRQ46732	RCHIOBHM_CHR2G0092211	2	putative profilin	310.336	299.639	314.456	291.888	309.079	304.664	1830.06
PRQ46766	RCHIOBHM_CHR2G0092551	2	putative ribosomal protein L31e	642.375	735.59	742.384	334.094	327.638	338.211	3120.29
PRQ46905	RCHIOBHM_CHR2G0094021	2	putative harbinger transposase-derived nuclease domain-containing protein	233.005	245.895	230.253	244.48	241.589	231.942	1427.16
PRQ46939	RCHIOBHM_CHR2G0094371	2	putative ribosomal protein S3	374.215	371.514	389.851	173.232	171.314	165.052	1645.18
PRQ47014	RCHIOBHM_CHR2G0095151	2	putative cathepsin H	363.15	373.11	387.207	471.728	482.333	499.477	2577.01
PRQ47087	RCHIOBHM_CHR2G0095901	2	putative sucrose synthase	196.553	203.653	201.177	254.985	247.579	248.92	1352.87
PRQ47275	RCHIOBHM_CHR2G0097921	2	putative ribosomal protein S30	400.249	438.505	438.439	161.381	173.244	174.442	1786.26
PRQ47355	RCHIOBHM_CHR2G0098781	2	putative S-phase kinase-associated protein	303.206	318.892	334.261	234.135	240.402	230.117	1661.01
PRQ47520	RCHIOBHM_CHR2G0100571	2	putative transcription factor bZIP family	126.994	122.984	125.583	222.144	229.621	229.016	1056.34
PRQ47935	RCHIOBHM_CHR2G0105131	2	putative gamma-glutamyl-gamma-aminobutyrate hydrolase	131.571	134.125	132.187	219.645	217.469	219.282	1054.28
PRQ47981	RCHIOBHM_CHR2G0105601	2	putative transcription factor HSF-type-DNA-binding family	497.368	489.143	497.764	465.56	453.165	458.751	2861.75
PRQ48052	RCHIOBHM_CHR2G0106431	2	putative actinidain	482.112	506.49	502.864	361.971	360.989	367.64	2582.07
PRQ48112	RCHIOBHM_CHR2G0107081	2	putative GH3 family protein	210.078	213.026	217.692	195.585	191.924	186.269	1214.57
PRQ48145	RCHIOBHM_CHR2G0107431	2	hypothetical protein	316.697	318.017	328.228	298.081	312.406	319.547	1892.98
PRQ48220	RCHIOBHM_CHR2G0108271	2	hypothetical protein	194.713	201.314	207.58	154.462	159.194	168.035	1085.3
PRQ48247	RCHIOBHM_CHR2G0108571	2	putative phytosulfokine	285.774	269.815	287.688	438.066	392.42	404.69	2078.45
PRQ48415	RCHIOBHM_CHR2G0110471	2	putative cinnamyl-alcohol dehydrogenase	242.584	244.333	244.507	157.358	157.627	157.992	1204.4
PRQ48558	RCHIOBHM_CHR2G0112051	2	hypothetical protein	568.844	645.808	685.444	392.532	434.478	441.789	3168.9
PRQ48589	RCHIOBHM_CHR2G0112411	2	putative transcription factor Hap3/NF-YB family	355.429	362.414	370.274	356.354	371.235	386.96	2202.67
PRQ48594	RCHIOBHM_CHR2G0112471	2	putative ribosomal protein S6e	438.341	455.177	466.854	268.877	267.71	280.115	2177.07
PRQ48765	RCHIOBHM_CHR2G0114431	2	putative annexin	175.896	181.19	178.724	181.557	181.418	184.515	1083.3
PRQ48772	RCHIOBHM_CHR2G0114501	2	putative cysteine-rich transmembrane CYSTM domain-containing protein	359.777	386.918	423.665	293.693	303.435	313.384	2080.87
PRQ48824	RCHIOBHM_CHR2G0115041	2	putative transcription factor AP2-EREBP family	149.845	144.791	141.047	395.415	399.267	394.446	1624.81
PRQ48882	RCHIOBHM_CHR2G0115661	2	hypothetical protein	59.7256	69.4041	66.5638	257.978	267.369	280.017	1001.06
PRQ49020	RCHIOBHM_CHR2G0117231	2	Probable ATP synthase 24 kDa subunit, mitochondrial [Source:Projected from Arabidopsis thaliana (AT2G21870) UniProtKB/Swiss-Prot;Acc:Q9SJ12]	229.786	238.624	239.683	210.297	202.944	205.423	1326.76
PRQ49164	RCHIOBHM_CHR2G0118891	2	putative Actin family	530.93	545.968	546.502	418.234	432.487	442.865	2916.99
PRQ49165	RCHIOBHM_CHR2G0118901	2	putative rubber elongation factor	187.861	183.975	194.59	150.492	150.226	154.326	1021.47
PRQ49274	RCHIOBHM_CHR2G0120091	2	putative ribonucleoside-diphosphate reductase	319.322	303.951	305.862	234.9	242.319	232.3	1638.65
PRQ49523	RCHIOBHM_CHR2G0122871	2	putative transcription factor NAM family	282.07	267.549	264.199	510.617	525.321	534.862	2384.62
PRQ49646	RCHIOBHM_CHR2G0124241	2	putative ataxin-2	398.018	397.192	407.322	323.823	326.834	334.804	2187.99
PRQ49697	RCHIOBHM_CHR2G0124821	2	putative EF-hand domain pair protein	283.144	278.502	291.348	240.102	242.95	243.068	1579.11
PRQ49708	RCHIOBHM_CHR2G0124931	2	putative cysteine-rich transmembrane CYSTM domain-containing protein	321.777	340.87	328.371	144.203	159.752	154.983	1449.96
PRQ49793	RCHIOBHM_CHR2G0125851	2	putative ribosomal protein L3	246.283	251.993	251.452	124.127	120.877	122.215	1116.95
PRQ49832	RCHIOBHM_CHR2G0126321	2	putative transcription factor C2H2 family	84.2237	91.1889	90.437	276.455	285.381	290.709	1118.39
PRQ49910	RCHIOBHM_CHR2G0127201	2	putative armadillo-like helical protein	338.449	344.295	340.147	305.037	308.373	306.956	1943.26
PRQ50022	RCHIOBHM_CHR2G0128451	2	hypothetical protein	194.204	215.341	216.664	157.746	156.705	160.1	1100.76
PRQ50038	RCHIOBHM_CHR2G0128641	2	putative acyl-CoA oxidase	306.084	310.646	300.691	511.585	515.018	505.637	2449.66
PRQ50056	RCHIOBHM_CHR2G0128841	2	putative chaperonin Cpn60/TCP-1 family, groEL-like apical domain, groEL-like equatorial	374.255	395.854	404.02	238.369	240.267	238.727	1891.49
PRQ50076	RCHIOBHM_CHR2G0129071	2	putative PMR5 domain, PC-Esterase	347.394	345.958	351.478	392.075	388.066	384.241	2209.21
PRQ50083	RCHIOBHM_CHR2G0129141	2	putative ketol-acid reductoisomerase (NADP(+))	1036.43	1102.93	1103.26	886.367	894.124	889.999	5913.11
PRQ50084	RCHIOBHM_CHR2G0129151	2	putative actinidain	198.34	194.736	197.682	168.138	174.852	174.126	1107.87
PRQ50102	RCHIOBHM_CHR2G0129381	2	putative aminoacyltransferase, E1 ubiquitin-activating enzyme	197.029	199.293	201.566	186.539	197.2	198.142	1179.77
PRQ50108	RCHIOBHM_CHR2G0129441	2	putative tripeptidyl-peptidase II	336.727	341.665	353.107	259.706	278.434	279.74	1849.38
PRQ50128	RCHIOBHM_CHR2G0129661	2	putative phosphoenolpyruvate carboxylase	178.361	174.161	169.985	263.625	260.161	253.564	1299.86
PRQ50158	RCHIOBHM_CHR2G0130001	2	putative transcription factor Lambda-DB family	190.032	183.412	178.952	142.026	151.102	163.066	1008.59
PRQ50213	RCHIOBHM_CHR2G0130701	2	putative T-complex protein 1, theta subunit	259.329	279.762	269.921	181.197	179.795	183.465	1353.47
PRQ50214	RCHIOBHM_CHR2G0130711	2	putative ribosomal protein L5	203.727	202.979	205.269	139.264	139.033	131.685	1021.96
PRQ50324	RCHIOBHM_CHR2G0131941	2	putative serine incorporator/TMS membrane protein	185.726	175.709	191.663	203.162	204.091	205.167	1165.52
PRQ50394	RCHIOBHM_CHR2G0132701	2	putative DnaJ domain-containing protein	192.996	193.055	194.375	279.179	270.509	275.571	1405.69
PRQ50429	RCHIOBHM_CHR2G0133081	2	putative cinnamoyl-CoA reductase	158.74	156.926	160.444	194.787	199.037	197.72	1067.65
PRQ50433	RCHIOBHM_CHR2G0133131	2	putative ribosomal protein S12e	998.301	1069.57	1147.66	537.168	536.133	570.606	4859.44
PRQ50448	RCHIOBHM_CHR2G0133291	2	putative ribosomal protein L7	549.357	545.464	551.004	320.172	311.219	308.291	2585.51
PRQ50458	RCHIOBHM_CHR2G0133421	2	putative defective-in-cullin neddylation protein	650.751	629.428	656.318	873.514	862.137	859.729	4531.88
PRQ50461	RCHIOBHM_CHR2G0133451	2	putative transcription factor AP2-EREBP family	249.318	265.533	280.256	224.313	230.911	239.975	1490.31
PRQ50545	RCHIOBHM_CHR2G0134411	2	putative cobalamin (vitamin B12) biosynthesis CobW	232.163	231.506	231.8	232.588	231.837	231.549	1391.44
PRQ50559	RCHIOBHM_CHR2G0134571	2	putative glycerol kinase	223.688	231.958	232.912	223.72	227.744	226.728	1366.75
PRQ50577	RCHIOBHM_CHR2G0134771	2	VQ motif-containing protein 11 [Source:Projected from Arabidopsis thaliana (AT1G80450) UniProtKB/Swiss-Prot;Acc:Q9M8L3]	295.097	320.864	347.936	393.551	421.466	441.877	2220.79
PRQ50716	RCHIOBHM_CHR2G0136361	2	putative DNA/RNA-binding protein Alba	273.836	277.504	272.406	160.302	164.825	167.19	1316.06
PRQ50717	RCHIOBHM_CHR2G0136381	2	putative glyoxalase/Bleomycin resistance protein/Dihydroxybiphenyl dioxygenase	412.933	415.966	415.205	604.916	614.888	623.341	3087.25
PRQ50745	RCHIOBHM_CHR2G0136671	2	putative ribosomal protein S5	443.839	374.563	299.709	215.906	218.096	221.281	1773.39
PRQ50856	RCHIOBHM_CHR2G0137851	2	putative Heat shock protein 70 family	177.077	175.695	175.746	187.814	186.312	183.586	1086.23
PRQ50882	RCHIOBHM_CHR2G0138111	2	putative translation machinery associated TMA7	419.086	432.952	447.422	287.963	279.454	279.663	2146.54
PRQ50904	RCHIOBHM_CHR2G0138351	2	putative ribosomal protein L37e	403.449	451.857	472.767	213.874	213.136	227.082	1982.17
PRQ51223	RCHIOBHM_CHR2G0142001	2	putative ribosomal protein S30	405.366	419.448	421.666	198.828	198.209	203.246	1846.76
PRQ51254	RCHIOBHM_CHR2G0142381	2	putative ribosomal protein L28e	345.237	365.554	351.14	244.111	262.104	274.941	1843.09
PRQ51271	RCHIOBHM_CHR2G0142571	2	putative inorganic diphosphatase	77.2539	79.4783	77.0775	374.144	371.277	380.502	1359.73
PRQ51742	RCHIOBHM_CHR2G0147841	2	putative alanine transaminase	264.453	263.164	257.746	329.48	336.974	335.088	1786.9
PRQ51890	RCHIOBHM_CHR2G0149501	2	putative translation protein SH3	417.873	415.98	419.615	226.289	242.783	247.742	1970.28
PRQ51918	RCHIOBHM_CHR2G0149791	2	putative ribosomal protein L7	370.122	395.396	390.38	181.191	171.119	175.394	1683.6
PRQ51950	RCHIOBHM_CHR2G0150141	2	putative ribosomal protein L7	256.509	267.832	277.714	134.758	129.132	131.609	1197.55
PRQ52057	RCHIOBHM_CHR2G0151371	2	putative xyloglucan:xyloglucosyl transferase, Xyloglucan-specific endo-beta-1,4-glucanase	287.401	300.62	299.635	217.885	225.516	216.627	1547.69
PRQ52058	RCHIOBHM_CHR2G0151381	2	putative xyloglucan:xyloglucosyl transferase, Xyloglucan-specific endo-beta-1,4-glucanase	383.982	377.523	379.711	247.363	243.813	247.288	1879.68
PRQ52119	RCHIOBHM_CHR2G0152021	2	putative ribosomal protein 50S-L18Ae/60S-L20/60S-L18A	373.902	369.222	378.238	211.646	218.462	227.024	1778.49
PRQ52227	RCHIOBHM_CHR2G0153191	2	hypothetical protein	254.275	268.709	279.174	1219.76	1406.76	1461.19	4889.86
PRQ52275	RCHIOBHM_CHR2G0153681	2	putative ribosomal protein L27e	622.831	636.33	645.913	329.48	329.368	341.746	2905.67
PRQ52277	RCHIOBHM_CHR2G0153701	2	putative cysteine-rich transmembrane CYSTM domain-containing protein	536.963	602.751	623.239	285.33	279.788	281.59	2609.66
PRQ52281	RCHIOBHM_CHR2G0153741	2	putative cysteine-rich transmembrane CYSTM domain-containing protein	351.774	406.877	445.407	245.404	231.816	239.304	1920.58
PRQ52282	RCHIOBHM_CHR2G0153751	2	putative cysteine-rich transmembrane CYSTM domain-containing protein	460.446	522.568	502.871	348.371	352.933	374.83	2562.02
PRQ52469	RCHIOBHM_CHR2G0155821	2	putative acetyl-CoA C-acetyltransferase	171.002	180.901	188.628	151.688	153.503	154.524	1000.25
PRQ52683	RCHIOBHM_CHR2G0158121	2	putative Rad60/SUMO-like domain-containing protein	232.988	232.044	248.896	136.428	132.659	137.452	1120.47
PRQ53086	RCHIOBHM_CHR2G0162621	2	putative transcription factor AS2-LOB family	229.576	235.835	241.125	482.704	481.225	502.639	2173.1
PRQ53126	RCHIOBHM_CHR2G0163061	2	putative 14-3-3 protein	525.524	556.285	569.26	393.472	397.84	394.94	2837.32
PRQ53208	RCHIOBHM_CHR2G0163951	2	putative S-adenosyl-l-methionine decarboxylase leader peptide	284.335	245.356	237.971	110.076	110.983	114.725	1103.45
PRQ53209	RCHIOBHM_CHR2G0163961	2	putative adenosylmethionine decarboxylase	312.466	312.034	315.181	195.234	202.236	201.242	1538.39
PRQ53299	RCHIOBHM_CHR2G0165011	2	hypothetical protein	144.97	149.419	144.945	210.502	204.983	213.297	1068.12
PRQ53303	RCHIOBHM_CHR2G0165051	2	putative NADH-ubiquinone reductase complex 1 MLRQ subunit	91.2966	92.0731	92.8767	648.487	643.736	668.721	2237.19
PRQ53625	RCHIOBHM_CHR2G0168621	2	putative ribosomal protein L34Ae	512.798	517.115	490.976	379.732	385.194	385.406	2671.22
PRQ53636	RCHIOBHM_CHR2G0168731	2	putative ribosomal protein S4/S9	438.523	466.105	491.289	259.26	254.825	260.098	2170.1
PRQ53638	RCHIOBHM_CHR2G0168751	2	putative tubulin	195.427	206.248	199.225	191.104	192.767	187.745	1172.52
PRQ53674	RCHIOBHM_CHR2G0169111	2	putative Porin domain-containing protein	239.845	242.384	244.57	120.891	127.134	125.053	1099.88
PRQ53751	RCHIOBHM_CHR2G0169951	2	putative polygalacturonate 4-alpha-galacturonosyltransferase	214.143	214.246	218.386	192.083	182.953	187.809	1209.62
PRQ53962	RCHIOBHM_CHR2G0172341	2	putative small GTPase superfamily, ARF/SAR type, P-loop containing nucleoside triphosphate hydrolase	345.353	358.821	371.486	280.332	258.665	269.742	1884.4
PRQ53985	RCHIOBHM_CHR2G0172571	2	putative thioredoxin-disulfide reductase	287.486	292.338	300.597	191.492	199.396	206.367	1477.68
PRQ54005	RCHIOBHM_CHR2G0172781	2	putative ribosomal protein L15	331.13	345.272	376.034	178.973	187.327	191.758	1610.49
PRQ54304	RCHIOBHM_CHR2G0176011	2	putative 50S ribosomal protein L30e	356.948	362.878	369.931	190.441	184.483	198.009	1662.69
PRQ54318	RCHIOBHM_CHR2G0176161	2	putative glycerophosphodiester phosphodiesterase	356.446	351.837	347.433	912.41	872.807	866.267	3707.2
PRQ54331	RCHIOBHM_CHR2G0176291	2	putative GRAM domain-containing protein	222.851	222.506	224.189	295.356	305.267	310.587	1580.76
PRQ54497	RCHIOBHM_CHR1G0314331	1	putative 60S ribosomal protein L6E	480.101	479.688	482.021	279.044	270.226	273.87	2264.95
PRQ54552	RCHIOBHM_CHR1G0314971	1	putative transcription regulator A20-like family	279.371	269.298	285.068	223.9	238.392	235.186	1531.21
PRQ54858	RCHIOBHM_CHR1G0318291	1	hypothetical protein	378.1	367.831	376.788	621.355	574.052	568.627	2886.75
PRQ55868	RCHIOBHM_CHR1G0329361	1	putative nascent polypeptide-associated complex subunit alpha	863.044	908.857	906.188	458.87	444.087	455.214	4036.26
PRQ56099	RCHIOBHM_CHR1G0332041	1	putative chaperone DnaJ	332.631	333.016	344.161	389.262	380.368	382.588	2162.03
PRQ56176	RCHIOBHM_CHR1G0332881	1	putative ribosomal protein L7A/L8	376.814	361.657	366.282	223.685	228.015	241.471	1797.92
PRQ56180	RCHIOBHM_CHR1G0332931	1	putative heavy metal-associated domain, HMA	336.244	355.901	366.801	292.175	301.038	311.718	1963.88
PRQ56198	RCHIOBHM_CHR1G0333141	1	hypothetical protein	147.982	156.024	148.578	209.629	200.885	197.228	1060.33
PRQ56326	RCHIOBHM_CHR1G0334541	1	putative ribosomal protein L6	509.636	541.089	552.599	193.37	184.516	185.522	2166.73
PRQ56849	RCHIOBHM_CHR1G0341811	1	putative ribonuclease H-like domain-containing protein	558.668	549.864	549.799	523.058	482.711	475.275	3139.38
PRQ57097	RCHIOBHM_CHR1G0344521	1	putative Heat shock protein 70 family	141.176	146.853	154.421	232.244	226.67	230.136	1131.5
PRQ57409	RCHIOBHM_CHR1G0348031	1	putative hyaluronan/mRNA-binding protein	231.714	236.232	239.974	160.169	158.855	165.879	1192.82
PRQ57416	RCHIOBHM_CHR1G0348101	1	putative nucleoside-diphosphate kinase	564.879	526.83	536.069	309.306	323.648	329.969	2590.7
PRQ57527	RCHIOBHM_CHR1G0349291	1	hypothetical protein	180.867	211.21	199.855	269.336	269.599	271.559	1402.43
PRQ57540	RCHIOBHM_CHR1G0349431	1	putative small auxin-up RNA	193.103	177.782	180.956	269.804	278.333	270.206	1370.18
PRQ57645	RCHIOBHM_CHR1G0350601	1	putative proteasome endopeptidase complex	200.377	200.853	208.398	160.363	160.369	160.368	1090.73
PRQ57747	RCHIOBHM_CHR1G0351711	1	putative transcription factor/ chromatin remodeling BED-type(Zn) family	294.505	279.435	270.525	232.267	239.784	231.808	1548.32
PRQ58286	RCHIOBHM_CHR1G0357641	1	putative 1-aminocyclopropane-1-carboxylate synthase	503.254	505.586	504.597	346.661	351.576	352.289	2563.96
PRQ58306	RCHIOBHM_CHR1G0357851	1	hypothetical protein	287.409	274.366	279.28	205.155	210.811	210.713	1467.73
PRQ58456	RCHIOBHM_CHR1G0359501	1	hypothetical protein	466.452	471.516	459.666	249.776	264.981	280.898	2193.29
PRQ58597	RCHIOBHM_CHR1G0361051	1	hypothetical protein	586.922	601.422	596.797	299.462	313.496	325.037	2723.14
PRQ58866	RCHIOBHM_CHR1G0363951	1	hypothetical protein	275.913	279.896	285.181	481.549	477.8	465.306	2265.64
PRQ58867	RCHIOBHM_CHR1G0363961	1	hypothetical protein	51.7656	54.4072	53.6151	286.564	282.795	286.004	1015.15
PRQ58871	RCHIOBHM_CHR1G0364011	1	putative protein-synthesizing GTPase	301.395	321.665	312.312	181.407	174.417	179.447	1470.64
PRQ58997	RCHIOBHM_CHR1G0365321	1	putative ribosomal protein L29	449.823	439.632	463.896	198.802	193.76	189.271	1935.18
PRQ59035	RCHIOBHM_CHR1G0365741	1	putative ribosomal protein L25/L23	563.193	573.781	575.545	280.822	286.93	299.433	2579.7
PRQ59070	RCHIOBHM_CHR1G0366121	1	putative transcription factor C2H2 family	596.78	592.407	636.007	933.508	961.248	978.477	4698.43
PRQ59096	RCHIOBHM_CHR1G0366401	1	putative UDP-glucuronate decarboxylase	427.577	420.547	418.896	325.561	319.735	328.013	2240.33
PRQ59106	RCHIOBHM_CHR1G0366531	1	putative Heat shock protein 70 family	697.132	713.914	715.277	809.164	792.345	792.798	4520.63
PRQ59167	RCHIOBHM_CHR1G0367191	1	hypothetical protein	192.524	185.112	183.82	200.718	204.32	204.263	1170.76
PRQ59169	RCHIOBHM_CHR1G0367211	1	putative triose-phosphate isomerase	816.851	824.907	855.939	741.384	748.288	806.677	4794.05
PRQ59320	RCHIOBHM_CHR1G0368911	1	hypothetical protein	375.558	366.214	384.041	281.282	296.583	305.728	2009.41
PRQ59321	RCHIOBHM_CHR1G0368921	1	putative small heat shock protein HSP20	160.461	164.788	167.727	185.545	194.107	199.867	1072.5
PRQ59327	RCHIOBHM_CHR1G0368991	1	putative small heat shock protein HSP20	146.21	152.888	154.135	288.636	297.471	300.526	1339.87
PRQ59391	RCHIOBHM_CHR1G0369681	1	putative nematode resistance protein-like HSPRO1	243.98	229.801	229.881	460.824	464.229	463.299	2092.01
PRQ59398	RCHIOBHM_CHR1G0369751	1	putative ribosomal protein L10P	387.4	423.238	426.48	217.686	226.673	225.407	1906.88
PRQ59456	RCHIOBHM_CHR1G0370401	1	putative transcription factor C3H family	385.456	389.06	385.423	295.237	300.356	292.254	2047.79
PRQ59526	RCHIOBHM_CHR1G0371171	1	putative nucleic acid-binding protein	228.31	231.462	226.834	354.168	362.329	364.528	1767.63
PRQ59544	RCHIOBHM_CHR1G0371351	1	putative ataxin-2	223.082	207.722	220.356	517.848	519.604	525.582	2214.19
PRQ59569	RCHIOBHM_CHR1G0371621	1	putative peroxidase	227.303	224.831	237.927	203.705	212.279	212.276	1318.32
PRQ59602	RCHIOBHM_CHR1G0371981	1	putative ribosomal protein S26e	321.093	356.763	365.663	223.594	249.55	267.297	1783.96
PRQ59614	RCHIOBHM_CHR1G0372131	1	putative expansin/Lol pI	358.281	363.08	386.217	329.904	333.5	344.471	2115.45
PRQ59711	RCHIOBHM_CHR1G0373211	1	putative oxidoreductase	597.044	594.82	590.553	645.303	623.218	614.739	3665.68
PRQ59827	RCHIOBHM_CHR1G0374461	1	putative IQ motif, EF-hand binding protein	224.897	228.137	231.332	177.217	182.373	183.547	1227.5
PRQ59851	RCHIOBHM_CHR1G0374721	1	putative pectinesterase	433.92	512.275	531.426	454.399	463.975	466.322	2862.32
PRQ59871	RCHIOBHM_CHR1G0374951	1	putative ribosomal protein S10	466.957	486.419	495.341	265.275	268.626	289.839	2272.46
PRQ59873	RCHIOBHM_CHR1G0374971	1	putative ribosomal protein S15	265.601	269.788	278.753	154.619	160.981	168.27	1298.01
PRQ59883	RCHIOBHM_CHR1G0375091	1	putative phosphopyruvate hydratase	244.998	247.569	248.773	292.065	294.55	284.634	1612.59
PRQ60119	RCHIOBHM_CHR1G0377751	1	putative ribosomal protein L36e	325.873	328.329	334.367	155.909	142.234	146.492	1433.2
PRQ60142	RCHIOBHM_CHR1G0377981	1	putative fibrillarin, S-adenosyl-L-methionine-dependent methyltransferase	351.615	353.954	356.373	148.162	144.724	154.746	1509.57
PRQ60181	RCHIOBHM_CHR1G0378391	1	putative Heat shock protein Hsp90 family	404.323	421.164	412.921	548.302	530.807	529.572	2847.09
PRQ60331	RCHIOBHM_CHR1G0380011	1	putative aminoacyltransferase, E1 ubiquitin-activating enzyme	165.912	163.091	175.515	163.567	169.11	170.676	1007.87
PRQ60409	RCHIOBHM_CHR1G0380871	1	putative HSP20-like chaperone	214.202	213.049	218.671	124.267	124.808	124.253	1019.25
PRQ60539	RCHIOBHM_CHR1G0382401	1	putative ribosomal protein L40e	508.63	500.933	512.618	258.723	282.954	293.712	2357.57
PRQ60603	RCHIOBHM_CHR1G0383091	1	putative transcription factor NAM family	210.646	211.274	198.457	144.325	144.395	136.641	1045.74

## Sheet: Table S5
Table S5. Enriched GO terms in the 580 coding RNAs which were highly expressed in the rose suspension cells.
Enriched GO terms were identified based on FDR value < 0.05 according to three categories such as molecular function, cellular component, and biological process.
Category	Enrichment FDR	nGenes	Pathway Genes	Fold Enrichment	Pathway	URL	Genes
Molecular function	0.0466209	5	100	3.91931	Glutathione transferase activity	http://amigo.geneontology.org/amigo/term/GO:0004364	PRQ43079 PRQ43407 PRQ43408 PRQ45463 PRQ30689
Molecular function	0.0454227	7	181	3.03151	Magnesium ion binding	http://amigo.geneontology.org/amigo/term/GO:0000287	PRQ59883 PRQ42888 PRQ43337 PRQ43746 PRQ43774 PRQ45334 PRQ41121
Molecular function	0.0427784	2	11	14.252	Thiamine pyrophosphate binding	http://amigo.geneontology.org/amigo/term/GO:0030976	PRQ42888 PRQ29098
Molecular function	0.0427784	2	11	14.252	Quaternary ammonium group binding	http://amigo.geneontology.org/amigo/term/GO:0050997	PRQ42888 PRQ29098
Molecular function	0.0283658	3	28	8.39852	Oxidoreductase activity, acting on a sulfur group of donors, NAD(P) as acceptor	http://amigo.geneontology.org/amigo/term/GO:0016668	PRQ53985 PRQ35929 PRQ37053
Molecular function	0.0233083	3	26	9.04456	Protein-disulfide reductase (NAD(P)) activity	http://amigo.geneontology.org/amigo/term/GO:0047134	PRQ53985 PRQ35929 PRQ37053
Molecular function	0.0233083	2	8	19.5966	UDP-glucuronate decarboxylase activity	http://amigo.geneontology.org/amigo/term/GO:0048040	PRQ59096 PRQ33276
Molecular function	0.0210752	4	50	6.2709	Peptidase regulator activity	http://amigo.geneontology.org/amigo/term/GO:0061134	PRQ36377 PRQ36384 PRQ36387 PRQ20440
Molecular function	0.0198806	4	49	6.39887	Endopeptidase inhibitor activity	http://amigo.geneontology.org/amigo/term/GO:0004866	PRQ36377 PRQ36384 PRQ36387 PRQ20440
Molecular function	0.0198806	4	49	6.39887	Peptidase inhibitor activity	http://amigo.geneontology.org/amigo/term/GO:0030414	PRQ36377 PRQ36384 PRQ36387 PRQ20440
Molecular function	0.0198806	4	49	6.39887	Endopeptidase regulator activity	http://amigo.geneontology.org/amigo/term/GO:0061135	PRQ36377 PRQ36384 PRQ36387 PRQ20440
Molecular function	0.0193089	2	7	22.3961	Phosphopyruvate hydratase activity	http://amigo.geneontology.org/amigo/term/GO:0004634	PRQ59883 PRQ43774
Molecular function	0.0193089	2	7	22.3961	Acid-ammonia (or amide) ligase activity	http://amigo.geneontology.org/amigo/term/GO:0016880	PRQ45420 PRQ41411
Molecular function	0.0193089	2	7	22.3961	Galactinol-sucrose galactosyltransferase activity	http://amigo.geneontology.org/amigo/term/GO:0047274	PRQ46307 PRQ44657
Molecular function	0.0164626	3	22	10.689	Alcohol dehydrogenase [NAD(P)+] activity	http://amigo.geneontology.org/amigo/term/GO:0018455	PRQ24875 PRQ24877 PRQ24878
Molecular function	0.0148525	3	21	11.198	Alcohol dehydrogenase (NAD+) activity	http://amigo.geneontology.org/amigo/term/GO:0004022	PRQ24875 PRQ24877 PRQ24878
Molecular function	0.0148525	2	6	26.1287	Fructose-bisphosphate aldolase activity	http://amigo.geneontology.org/amigo/term/GO:0004332	PRQ43796 PRQ43797
Molecular function	0.0148525	2	6	26.1287	Glutamate-ammonia ligase activity	http://amigo.geneontology.org/amigo/term/GO:0004356	PRQ45420 PRQ41411
Molecular function	0.0148525	2	6	26.1287	Methionine adenosyltransferase activity	http://amigo.geneontology.org/amigo/term/GO:0004478	PRQ45075 PRQ39606
Molecular function	0.0148525	2	6	26.1287	Ammonia ligase activity	http://amigo.geneontology.org/amigo/term/GO:0016211	PRQ45420 PRQ41411
Molecular function	0.0148525	18	656	2.15084	Lyase activity	http://amigo.geneontology.org/amigo/term/GO:0016829	PRQ58286 PRQ59096 PRQ59883 PRQ46469 PRQ50128 PRQ53209 PRQ42888 PRQ43774 PRQ43796 PRQ43797 PRQ38696 PRQ40778 PRQ29098 PRQ33276 PRQ24057 PRQ26811 PRQ26812 PRQ20886
Molecular function	0.0133854	5	69	5.68016	Intramolecular oxidoreductase activity	http://amigo.geneontology.org/amigo/term/GO:0016860	PRQ59169 PRQ42364 PRQ37531 PRQ33598 PRQ26577
Molecular function	0.0113303	2	5	31.3545	Pyruvate decarboxylase activity	http://amigo.geneontology.org/amigo/term/GO:0004737	PRQ42888 PRQ29098
Molecular function	0.010943	15	481	2.44448	Endopeptidase activity	http://amigo.geneontology.org/amigo/term/GO:0004175	PRQ57645 PRQ47014 PRQ48052 PRQ50084 PRQ44972 PRQ38580 PRQ39942 PRQ31925 PRQ33681 PRQ23918 PRQ26137 PRQ26596 PRQ27130 PRQ27740 PRQ17809
Molecular function	0.00933045	6	93	5.05717	RRNA binding	http://amigo.geneontology.org/amigo/term/GO:0019843	PRQ56326 PRQ59035 PRQ50904 PRQ53636 PRQ36561 PRQ34633
Molecular function	0.00816509	9	198	3.56301	Antioxidant activity	http://amigo.geneontology.org/amigo/term/GO:0016209	PRQ59569 PRQ53985 PRQ45829 PRQ35929 PRQ37053 PRQ33783 PRQ17713 PRQ18730 PRQ18731
Molecular function	0.00804527	9	197	3.5811	GTPase activity	http://amigo.geneontology.org/amigo/term/GO:0003924	PRQ58871 PRQ46469 PRQ53638 PRQ38504 PRQ30584 PRQ33693 PRQ34307 PRQ26811 PRQ26812
Molecular function	0.00663503	3	15	15.6772	Protein domain specific binding	http://amigo.geneontology.org/amigo/term/GO:0019904	PRQ53126 PRQ29148 PRQ21273
Molecular function	0.00663503	3	15	15.6772	Heat shock protein binding	http://amigo.geneontology.org/amigo/term/GO:0031072	PRQ56099 PRQ32668 PRQ32670
Molecular function	0.0051608	13	349	2.91983	Guanyl nucleotide binding	http://amigo.geneontology.org/amigo/term/GO:0019001	PRQ58871 PRQ46469 PRQ53638 PRQ53962 PRQ42447 PRQ45116 PRQ38504 PRQ41136 PRQ30584 PRQ33693 PRQ34307 PRQ26811 PRQ26812
Molecular function	0.00506807	10	221	3.54689	Carbon-carbon lyase activity	http://amigo.geneontology.org/amigo/term/GO:0016830	PRQ59096 PRQ50128 PRQ53209 PRQ42888 PRQ43796 PRQ43797 PRQ29098 PRQ33276 PRQ24057 PRQ20886
Molecular function	0.00498591	13	346	2.94515	GTP binding	http://amigo.geneontology.org/amigo/term/GO:0005525	PRQ58871 PRQ46469 PRQ53638 PRQ53962 PRQ42447 PRQ45116 PRQ38504 PRQ41136 PRQ30584 PRQ33693 PRQ34307 PRQ26811 PRQ26812
Molecular function	0.00498591	13	346	2.94515	Guanyl ribonucleotide binding	http://amigo.geneontology.org/amigo/term/GO:0032561	PRQ58871 PRQ46469 PRQ53638 PRQ53962 PRQ42447 PRQ45116 PRQ38504 PRQ41136 PRQ30584 PRQ33693 PRQ34307 PRQ26811 PRQ26812
Molecular function	0.00498591	7	111	4.94327	Protein heterodimerization activity	http://amigo.geneontology.org/amigo/term/GO:0046982	PRQ47520 PRQ48589 PRQ29035 PRQ31588 PRQ33852 PRQ33939 PRQ34833
Molecular function	0.00498575	14	388	2.82837	Isomerase activity	http://amigo.geneontology.org/amigo/term/GO:0016853	PRQ59169 PRQ50083 PRQ42364 PRQ42597 PRQ37531 PRQ37662 PRQ38301 PRQ41121 PRQ33598 PRQ34495 PRQ21970 PRQ25424 PRQ26577 PRQ26888
Molecular function	0.00437199	8	140	4.47921	Carboxy-lyase activity	http://amigo.geneontology.org/amigo/term/GO:0016831	PRQ59096 PRQ50128 PRQ53209 PRQ42888 PRQ29098 PRQ33276 PRQ24057 PRQ20886
Molecular function	0.00331606	19	604	2.46579	Transcription regulator activity	http://amigo.geneontology.org/amigo/term/GO:0140110	PRQ47520 PRQ47981 PRQ48824 PRQ50461 PRQ42789 PRQ44757 PRQ39491 PRQ39870 PRQ40417 PRQ28392 PRQ28991 PRQ24072 PRQ26426 PRQ26893 PRQ17142 PRQ17455 PRQ17584 PRQ19448 PRQ21637
Molecular function	0.00219017	11	232	3.71659	Lipid binding	http://amigo.geneontology.org/amigo/term/GO:0008289	PRQ48765 PRQ38047 PRQ39319 PRQ39321 PRQ39327 PRQ39329 PRQ39332 PRQ39334 PRQ39439 PRQ18154 PRQ20390
Molecular function	0.00169315	3	9	26.1287	Protein disulfide isomerase activity	http://amigo.geneontology.org/amigo/term/GO:0003756	PRQ42364 PRQ33598 PRQ26577
Molecular function	0.00169315	3	9	26.1287	Intramolecular oxidoreductase activity, transposing S-S bonds	http://amigo.geneontology.org/amigo/term/GO:0016864	PRQ42364 PRQ33598 PRQ26577
Molecular function	0.00148955	18	515	2.73971	DNA-binding transcription factor activity	http://amigo.geneontology.org/amigo/term/GO:0003700	PRQ47520 PRQ47981 PRQ48824 PRQ50461 PRQ42789 PRQ44757 PRQ39491 PRQ39870 PRQ40417 PRQ28392 PRQ28991 PRQ24072 PRQ26426 PRQ26893 PRQ17455 PRQ17584 PRQ19448 PRQ21637
Molecular function	0.00118772	21	645	2.55211	ATP hydrolysis activity	http://amigo.geneontology.org/amigo/term/GO:0016887	PRQ57097 PRQ59106 PRQ60181 PRQ46097 PRQ50056 PRQ50213 PRQ50856 PRQ43297 PRQ43588 PRQ36894 PRQ40092 PRQ40236 PRQ40932 PRQ35025 PRQ24175 PRQ25605 PRQ27224 PRQ16315 PRQ16629 PRQ17261 PRQ21071
Molecular function	0.000876205	7	80	6.85879	Molecular transducer activity	http://amigo.geneontology.org/amigo/term/GO:0060089	PRQ39319 PRQ39321 PRQ39327 PRQ39329 PRQ39332 PRQ39334 PRQ39439
Molecular function	0.000870868	14	319	3.44015	Enzyme regulator activity	http://amigo.geneontology.org/amigo/term/GO:0030234	PRQ59851 PRQ49910 PRQ36377 PRQ36384 PRQ36387 PRQ39319 PRQ39321 PRQ39327 PRQ39329 PRQ39332 PRQ39334 PRQ39439 PRQ26414 PRQ20440
Molecular function	0.000844005	5	34	11.5274	Threonine-type peptidase activity	http://amigo.geneontology.org/amigo/term/GO:0070003	PRQ57645 PRQ38580 PRQ39942 PRQ33681 PRQ26596
Molecular function	0.000821885	7	78	7.03466	Signaling receptor activity	http://amigo.geneontology.org/amigo/term/GO:0038023	PRQ39319 PRQ39321 PRQ39327 PRQ39329 PRQ39332 PRQ39334 PRQ39439
Molecular function	0.000561149	4	16	19.5966	Serine-type endopeptidase inhibitor activity	http://amigo.geneontology.org/amigo/term/GO:0004867	PRQ36377 PRQ36384 PRQ36387 PRQ20440
Molecular function	0.000525691	7	72	7.62088	Phosphatase regulator activity	http://amigo.geneontology.org/amigo/term/GO:0019208	PRQ39319 PRQ39321 PRQ39327 PRQ39329 PRQ39332 PRQ39334 PRQ39439
Molecular function	0.000525691	15	339	3.46842	Molecular function regulator	http://amigo.geneontology.org/amigo/term/GO:0098772	PRQ59851 PRQ48247 PRQ49910 PRQ36377 PRQ36384 PRQ36387 PRQ39319 PRQ39321 PRQ39327 PRQ39329 PRQ39332 PRQ39334 PRQ39439 PRQ26414 PRQ20440
Molecular function	0.000472266	7	70	7.83862	Protein phosphatase regulator activity	http://amigo.geneontology.org/amigo/term/GO:0019888	PRQ39319 PRQ39321 PRQ39327 PRQ39329 PRQ39332 PRQ39334 PRQ39439
Molecular function	0.000396899	5	28	13.9975	Threonine-type endopeptidase activity	http://amigo.geneontology.org/amigo/term/GO:0004298	PRQ57645 PRQ38580 PRQ39942 PRQ33681 PRQ26596
Molecular function	0.000137703	7	56	9.79828	Protein phosphatase inhibitor activity	http://amigo.geneontology.org/amigo/term/GO:0004864	PRQ39319 PRQ39321 PRQ39327 PRQ39329 PRQ39332 PRQ39334 PRQ39439
Molecular function	0.000137703	12	193	4.87375	Translation factor activity, RNA binding	http://amigo.geneontology.org/amigo/term/GO:0008135	PRQ58871 PRQ46127 PRQ49165 PRQ42261 PRQ44862 PRQ36747 PRQ38504 PRQ38958 PRQ39901 PRQ40708 PRQ33693 PRQ19731
Molecular function	0.000137703	6	38	12.3768	Xyloglucan:xyloglucosyl transferase activity	http://amigo.geneontology.org/amigo/term/GO:0016762	PRQ52057 PRQ52058 PRQ37469 PRQ37473 PRQ37475 PRQ40989
Molecular function	0.000137703	7	56	9.79828	Phosphatase inhibitor activity	http://amigo.geneontology.org/amigo/term/GO:0019212	PRQ39319 PRQ39321 PRQ39327 PRQ39329 PRQ39332 PRQ39334 PRQ39439
Molecular function	0.000137703	7	55	9.97643	Organic acid binding	http://amigo.geneontology.org/amigo/term/GO:0043177	PRQ39319 PRQ39321 PRQ39327 PRQ39329 PRQ39332 PRQ39334 PRQ39439
Molecular function	0.000137703	12	194	4.84863	Translation regulator activity	http://amigo.geneontology.org/amigo/term/GO:0045182	PRQ58871 PRQ46127 PRQ49165 PRQ42261 PRQ44862 PRQ36747 PRQ38504 PRQ38958 PRQ39901 PRQ40708 PRQ33693 PRQ19731
Molecular function	0.000137703	12	193	4.87375	Translation regulator activity, nucleic acid binding	http://amigo.geneontology.org/amigo/term/GO:0090079	PRQ58871 PRQ46127 PRQ49165 PRQ42261 PRQ44862 PRQ36747 PRQ38504 PRQ38958 PRQ39901 PRQ40708 PRQ33693 PRQ19731
Molecular function	6.6609e-05	7	49	11.198	Cysteine-type endopeptidase activity	http://amigo.geneontology.org/amigo/term/GO:0004197	PRQ47014 PRQ48052 PRQ50084 PRQ44972 PRQ23918 PRQ27130 PRQ27740
Molecular function	6.25898e-05	8	68	9.22191	Carboxylic acid binding	http://amigo.geneontology.org/amigo/term/GO:0031406	PRQ38047 PRQ39319 PRQ39321 PRQ39327 PRQ39329 PRQ39332 PRQ39334 PRQ39439
Molecular function	2.27213e-05	32	949	2.64316	Hydrolase activity, acting on acid anhydrides	http://amigo.geneontology.org/amigo/term/GO:0016817	PRQ57097 PRQ58871 PRQ59106 PRQ60181 PRQ46097 PRQ46469 PRQ50056 PRQ50213 PRQ50856 PRQ51271 PRQ53638 PRQ43297 PRQ43337 PRQ43588 PRQ36894 PRQ38504 PRQ40092 PRQ40236 PRQ40932 PRQ30584 PRQ33693 PRQ34307 PRQ35025 PRQ24175 PRQ25605 PRQ26811 PRQ26812 PRQ27224 PRQ16315 PRQ16629 PRQ17261 PRQ21071
Molecular function	2.13676e-05	30	850	2.76657	Nucleoside-triphosphatase activity	http://amigo.geneontology.org/amigo/term/GO:0017111	PRQ57097 PRQ58871 PRQ59106 PRQ60181 PRQ46097 PRQ46469 PRQ50056 PRQ50213 PRQ50856 PRQ53638 PRQ43297 PRQ43588 PRQ36894 PRQ38504 PRQ40092 PRQ40236 PRQ40932 PRQ30584 PRQ33693 PRQ34307 PRQ35025 PRQ24175 PRQ25605 PRQ26811 PRQ26812 PRQ27224 PRQ16315 PRQ16629 PRQ17261 PRQ21071
Molecular function	2.12858e-05	32	939	2.67131	Hydrolase activity, acting on acid anhydrides, in phosphorus-containing anhydrides	http://amigo.geneontology.org/amigo/term/GO:0016818	PRQ57097 PRQ58871 PRQ59106 PRQ60181 PRQ46097 PRQ46469 PRQ50056 PRQ50213 PRQ50856 PRQ51271 PRQ53638 PRQ43297 PRQ43337 PRQ43588 PRQ36894 PRQ38504 PRQ40092 PRQ40236 PRQ40932 PRQ30584 PRQ33693 PRQ34307 PRQ35025 PRQ24175 PRQ25605 PRQ26811 PRQ26812 PRQ27224 PRQ16315 PRQ16629 PRQ17261 PRQ21071
Molecular function	2.12858e-05	7	40	13.7176	Hormone binding	http://amigo.geneontology.org/amigo/term/GO:0042562	PRQ39319 PRQ39321 PRQ39327 PRQ39329 PRQ39332 PRQ39334 PRQ39439
Molecular function	2.12858e-05	7	40	13.7176	Alcohol binding	http://amigo.geneontology.org/amigo/term/GO:0043178	PRQ39319 PRQ39321 PRQ39327 PRQ39329 PRQ39332 PRQ39334 PRQ39439
Molecular function	1.96405e-05	7	38	14.4396	Abscisic acid binding	http://amigo.geneontology.org/amigo/term/GO:0010427	PRQ39319 PRQ39321 PRQ39327 PRQ39329 PRQ39332 PRQ39334 PRQ39439
Molecular function	1.96405e-05	32	923	2.71761	Pyrophosphatase activity	http://amigo.geneontology.org/amigo/term/GO:0016462	PRQ57097 PRQ58871 PRQ59106 PRQ60181 PRQ46097 PRQ46469 PRQ50056 PRQ50213 PRQ50856 PRQ51271 PRQ53638 PRQ43297 PRQ43337 PRQ43588 PRQ36894 PRQ38504 PRQ40092 PRQ40236 PRQ40932 PRQ30584 PRQ33693 PRQ34307 PRQ35025 PRQ24175 PRQ25605 PRQ26811 PRQ26812 PRQ27224 PRQ16315 PRQ16629 PRQ17261 PRQ21071
Molecular function	1.96405e-05	7	38	14.4396	Isoprenoid binding	http://amigo.geneontology.org/amigo/term/GO:0019840	PRQ39319 PRQ39321 PRQ39327 PRQ39329 PRQ39332 PRQ39334 PRQ39439
Molecular function	1.96405e-05	8	54	11.6128	Monocarboxylic acid binding	http://amigo.geneontology.org/amigo/term/GO:0033293	PRQ38047 PRQ39319 PRQ39321 PRQ39327 PRQ39329 PRQ39332 PRQ39334 PRQ39439
Molecular function	1.3745e-07	10	55	14.252	Translation elongation factor activity	http://amigo.geneontology.org/amigo/term/GO:0003746	PRQ58871 PRQ46127 PRQ49165 PRQ42261 PRQ38504 PRQ38958 PRQ39901 PRQ40708 PRQ33693 PRQ19731
Molecular function	7.57544e-08	12	84	11.198	Unfolded protein binding	http://amigo.geneontology.org/amigo/term/GO:0051082	PRQ56099 PRQ60181 PRQ50056 PRQ50213 PRQ42373 PRQ40092 PRQ32668 PRQ32670 PRQ35025 PRQ24175 PRQ27224 PRQ16820
Molecular function	2.83441e-16	55	1062	4.05955	RNA binding	http://amigo.geneontology.org/amigo/term/GO:0003723	PRQ56176 PRQ56326 PRQ57409 PRQ58871 PRQ59035 PRQ59871 PRQ60142 PRQ46127 PRQ46307 PRQ46398 PRQ46939 PRQ49165 PRQ50745 PRQ50904 PRQ51890 PRQ53636 PRQ54304 PRQ41791 PRQ42261 PRQ43931 PRQ44315 PRQ44639 PRQ44862 PRQ45339 PRQ45353 PRQ36350 PRQ36561 PRQ36668 PRQ36705 PRQ36747 PRQ38504 PRQ38639 PRQ38958 PRQ39297 PRQ39901 PRQ40708 PRQ40778 PRQ41413 PRQ29854 PRQ31785 PRQ32277 PRQ33693 PRQ34633 PRQ23722 PRQ…
Molecular function	3.59017e-86	103	547	14.7601	Structural molecule activity	http://amigo.geneontology.org/amigo/term/GO:0005198	PRQ54497 PRQ56326 PRQ58597 PRQ58997 PRQ59035 PRQ59602 PRQ59871 PRQ59873 PRQ60119 PRQ60539 PRQ46037 PRQ46188 PRQ46766 PRQ46939 PRQ47275 PRQ48594 PRQ49793 PRQ50214 PRQ50433 PRQ50448 PRQ50745 PRQ50904 PRQ51223 PRQ51254 PRQ51890 PRQ51918 PRQ51950 PRQ52119 PRQ52275 PRQ53625 PRQ53636 PRQ53638 PRQ54005 PRQ41791 PRQ41935 PRQ43285 PRQ43824 PRQ43931 PRQ44238 PRQ44299 PRQ44315 PRQ44410 PRQ44539 PRQ45178 PRQ…
Molecular function	2.25355e-88	100	475	16.5024	Structural constituent of ribosome	http://amigo.geneontology.org/amigo/term/GO:0003735	PRQ54497 PRQ56326 PRQ58597 PRQ58997 PRQ59035 PRQ59602 PRQ59871 PRQ59873 PRQ60119 PRQ60539 PRQ46037 PRQ46188 PRQ46766 PRQ46939 PRQ47275 PRQ48594 PRQ49793 PRQ50214 PRQ50433 PRQ50448 PRQ50745 PRQ50904 PRQ51223 PRQ51254 PRQ51890 PRQ51918 PRQ51950 PRQ52119 PRQ52275 PRQ53625 PRQ53636 PRQ54005 PRQ41791 PRQ41935 PRQ43285 PRQ43824 PRQ43931 PRQ44238 PRQ44299 PRQ44315 PRQ44410 PRQ44539 PRQ45178 PRQ45353 PRQ…
Cellular component	0.0360994	2	11	14.252	Mitochondrial proton-transporting ATP synthase complex	http://amigo.geneontology.org/amigo/term/GO:0005753	PRQ40236 PRQ24088
Cellular component	0.0196055	3	26	9.04456	Mitochondrial outer membrane	http://amigo.geneontology.org/amigo/term/GO:0005741	PRQ53674 PRQ37019 PRQ40852
Cellular component	0.0145778	6	111	4.23709	Chromatin	http://amigo.geneontology.org/amigo/term/GO:0000785	PRQ48589 PRQ29035 PRQ31588 PRQ33852 PRQ33939 PRQ34833
Cellular component	0.0127499	12	361	2.60564	Endoplasmic reticulum	http://amigo.geneontology.org/amigo/term/GO:0005783	PRQ58306 PRQ42364 PRQ42373 PRQ37053 PRQ37419 PRQ39880 PRQ33598 PRQ25244 PRQ25246 PRQ26577 PRQ16629 PRQ16820
Cellular component	0.0122269	2	6	26.1287	Phosphopyruvate hydratase complex	http://amigo.geneontology.org/amigo/term/GO:0000015	PRQ59883 PRQ43774
Cellular component	0.00728543	8	165	3.80054	Peptidase complex	http://amigo.geneontology.org/amigo/term/GO:1905368	PRQ57645 PRQ49910 PRQ44862 PRQ38580 PRQ39942 PRQ33681 PRQ25605 PRQ26596
Cellular component	0.00549813	2	4	39.1931	Cytosolic small ribosomal subunit	http://amigo.geneontology.org/amigo/term/GO:0022627	PRQ36080 PRQ20133
Cellular component	0.00549813	6	88	5.34451	Protein-DNA complex	http://amigo.geneontology.org/amigo/term/GO:0032993	PRQ48589 PRQ29035 PRQ31588 PRQ33852 PRQ33939 PRQ34833
Cellular component	0.00443038	6	83	5.66647	DNA packaging complex	http://amigo.geneontology.org/amigo/term/GO:0044815	PRQ48589 PRQ29035 PRQ31588 PRQ33852 PRQ33939 PRQ34833
Cellular component	0.00386985	6	80	5.87897	Nucleosome	http://amigo.geneontology.org/amigo/term/GO:0000786	PRQ48589 PRQ29035 PRQ31588 PRQ33852 PRQ33939 PRQ34833
Cellular component	0.00386985	8	144	4.35479	Endopeptidase complex	http://amigo.geneontology.org/amigo/term/GO:1905369	PRQ57645 PRQ49910 PRQ44862 PRQ38580 PRQ39942 PRQ33681 PRQ25605 PRQ26596
Cellular component	0.00340205	8	139	4.51144	Proteasome complex	http://amigo.geneontology.org/amigo/term/GO:0000502	PRQ57645 PRQ49910 PRQ44862 PRQ38580 PRQ39942 PRQ33681 PRQ25605 PRQ26596
Cellular component	0.00194403	3	10	23.5159	Endoplasmic reticulum lumen	http://amigo.geneontology.org/amigo/term/GO:0005788	PRQ42373 PRQ33598 PRQ26577
Cellular component	0.000193079	5	27	14.516	Proteasome core complex	http://amigo.geneontology.org/amigo/term/GO:0005839	PRQ57645 PRQ38580 PRQ39942 PRQ33681 PRQ26596
Cellular component	1.81756e-08	18	235	6.00405	Cytosol	http://amigo.geneontology.org/amigo/term/GO:0005829	PRQ56176 PRQ59883 PRQ50213 PRQ50448 PRQ51918 PRQ51950 PRQ54304 PRQ42888 PRQ43774 PRQ43824 PRQ44862 PRQ36080 PRQ39297 PRQ28413 PRQ24710 PRQ26430 PRQ20079 PRQ20133
Cellular component	6.61286e-11	56	1565	2.80487	Protein-containing complex	http://amigo.geneontology.org/amigo/term/GO:0032991	PRQ55868 PRQ56176 PRQ57645 PRQ59871 PRQ59883 PRQ46398 PRQ46939 PRQ48589 PRQ49910 PRQ50448 PRQ50745 PRQ51890 PRQ51918 PRQ51950 PRQ53636 PRQ54005 PRQ54304 PRQ41791 PRQ43774 PRQ43824 PRQ43931 PRQ44315 PRQ44862 PRQ36080 PRQ36350 PRQ37019 PRQ38570 PRQ38580 PRQ38958 PRQ39297 PRQ39930 PRQ39942 PRQ40148 PRQ40236 PRQ28413 PRQ29035 PRQ29854 PRQ31588 PRQ32277 PRQ32517 PRQ33681 PRQ33747 PRQ33852 PRQ33939 PRQ…
Cellular component	3.98115e-13	10	21	37.3268	Cytosolic large ribosomal subunit	http://amigo.geneontology.org/amigo/term/GO:0022625	PRQ56176 PRQ50448 PRQ51918 PRQ51950 PRQ54304 PRQ43824 PRQ39297 PRQ28413 PRQ24710 PRQ26430
Cellular component	1.44515e-13	12	35	26.8753	Small ribosomal subunit	http://amigo.geneontology.org/amigo/term/GO:0015935	PRQ59871 PRQ46939 PRQ50745 PRQ53636 PRQ41791 PRQ44315 PRQ36080 PRQ36350 PRQ33747 PRQ26498 PRQ20133 PRQ20436
Cellular component	3.17281e-16	13	30	33.9674	Cytosolic ribosome	http://amigo.geneontology.org/amigo/term/GO:0022626	PRQ56176 PRQ50448 PRQ51918 PRQ51950 PRQ54304 PRQ43824 PRQ36080 PRQ39297 PRQ28413 PRQ24710 PRQ26430 PRQ20079 PRQ20133
Cellular component	1.70423e-18	18	63	22.3961	Large ribosomal subunit	http://amigo.geneontology.org/amigo/term/GO:0015934	PRQ56176 PRQ50448 PRQ51890 PRQ51918 PRQ51950 PRQ54005 PRQ54304 PRQ43824 PRQ43931 PRQ38570 PRQ39297 PRQ39930 PRQ40148 PRQ28413 PRQ29854 PRQ32277 PRQ24710 PRQ26430
Cellular component	3.92066e-21	32	249	10.0737	Ribonucleoprotein complex	http://amigo.geneontology.org/amigo/term/GO:1990904	PRQ56176 PRQ59871 PRQ46398 PRQ46939 PRQ50448 PRQ50745 PRQ51890 PRQ51918 PRQ51950 PRQ53636 PRQ54005 PRQ54304 PRQ41791 PRQ43824 PRQ43931 PRQ44315 PRQ44862 PRQ36080 PRQ36350 PRQ38570 PRQ39297 PRQ39930 PRQ40148 PRQ28413 PRQ29854 PRQ32277 PRQ33747 PRQ24710 PRQ26430 PRQ26498 PRQ20133 PRQ20436
Cellular component	1.22768e-31	30	98	23.9958	Ribosomal subunit	http://amigo.geneontology.org/amigo/term/GO:0044391	PRQ56176 PRQ59871 PRQ46939 PRQ50448 PRQ50745 PRQ51890 PRQ51918 PRQ51950 PRQ53636 PRQ54005 PRQ54304 PRQ41791 PRQ43824 PRQ43931 PRQ44315 PRQ36080 PRQ36350 PRQ38570 PRQ39297 PRQ39930 PRQ40148 PRQ28413 PRQ29854 PRQ32277 PRQ33747 PRQ24710 PRQ26430 PRQ26498 PRQ20133 PRQ20436
Cellular component	1.6589e-73	125	1215	8.06442	Non-membrane-bounded organelle	http://amigo.geneontology.org/amigo/term/GO:0043228	PRQ54497 PRQ56176 PRQ56326 PRQ58597 PRQ58997 PRQ59035 PRQ59398 PRQ59602 PRQ59871 PRQ59873 PRQ60119 PRQ60539 PRQ46037 PRQ46188 PRQ46398 PRQ46732 PRQ46766 PRQ46939 PRQ47275 PRQ48589 PRQ48594 PRQ49164 PRQ49793 PRQ50214 PRQ50433 PRQ50448 PRQ50745 PRQ50904 PRQ51223 PRQ51254 PRQ51890 PRQ51918 PRQ51950 PRQ52119 PRQ52275 PRQ53625 PRQ53636 PRQ53638 PRQ54005 PRQ54304 PRQ41791 PRQ41935 PRQ43285 PRQ43320 PRQ…
Cellular component	1.6589e-73	125	1215	8.06442	Intracellular non-membrane-bounded organelle	http://amigo.geneontology.org/amigo/term/GO:0043232	PRQ54497 PRQ56176 PRQ56326 PRQ58597 PRQ58997 PRQ59035 PRQ59398 PRQ59602 PRQ59871 PRQ59873 PRQ60119 PRQ60539 PRQ46037 PRQ46188 PRQ46398 PRQ46732 PRQ46766 PRQ46939 PRQ47275 PRQ48589 PRQ48594 PRQ49164 PRQ49793 PRQ50214 PRQ50433 PRQ50448 PRQ50745 PRQ50904 PRQ51223 PRQ51254 PRQ51890 PRQ51918 PRQ51950 PRQ52119 PRQ52275 PRQ53625 PRQ53636 PRQ53638 PRQ54005 PRQ54304 PRQ41791 PRQ41935 PRQ43285 PRQ43320 PRQ…
Cellular component	9.05587e-93	110	582	14.8153	Ribosome	http://amigo.geneontology.org/amigo/term/GO:0005840	PRQ54497 PRQ56176 PRQ56326 PRQ58597 PRQ58997 PRQ59035 PRQ59398 PRQ59602 PRQ59871 PRQ59873 PRQ60119 PRQ60539 PRQ46037 PRQ46188 PRQ46398 PRQ46766 PRQ46939 PRQ47275 PRQ48594 PRQ49793 PRQ50214 PRQ50433 PRQ50448 PRQ50745 PRQ50904 PRQ51223 PRQ51254 PRQ51890 PRQ51918 PRQ51950 PRQ52119 PRQ52275 PRQ53625 PRQ53636 PRQ54005 PRQ54304 PRQ41791 PRQ41935 PRQ43285 PRQ43824 PRQ43931 PRQ44238 PRQ44299 PRQ44315 PRQ…
Biological process	0.0485699	10	335	2.33989	Polysaccharide metabolic process	http://amigo.geneontology.org/amigo/term/GO:0005976	PRQ52057 PRQ52058 PRQ37469 PRQ37473 PRQ37475 PRQ39067 PRQ40989 PRQ26414 PRQ17438 PRQ19526
Biological process	0.0391885	5	100	3.91931	Alcohol metabolic process	http://amigo.geneontology.org/amigo/term/GO:0006066	PRQ50559 PRQ54318 PRQ45334 PRQ23973 PRQ17810
Biological process	0.0378847	30	1474	1.59538	Cellular component organization or biogenesis	http://amigo.geneontology.org/amigo/term/GO:0071840	PRQ56176 PRQ59398 PRQ59614 PRQ60142 PRQ46127 PRQ46398 PRQ50448 PRQ51918 PRQ51950 PRQ52057 PRQ52058 PRQ53299 PRQ53638 PRQ54304 PRQ43320 PRQ44862 PRQ45339 PRQ37019 PRQ37469 PRQ37473 PRQ37475 PRQ37990 PRQ40708 PRQ40989 PRQ34307 PRQ25812 PRQ25856 PRQ26414 PRQ20079 PRQ20133
Biological process	0.0378847	8	226	2.77473	Response to biotic stimulus	http://amigo.geneontology.org/amigo/term/GO:0009607	PRQ38047 PRQ39319 PRQ39321 PRQ39327 PRQ39329 PRQ39332 PRQ39334 PRQ39439
Biological process	0.0377654	6	138	3.4081	Cellular modified amino acid metabolic process	http://amigo.geneontology.org/amigo/term/GO:0006575	PRQ43079 PRQ43407 PRQ43408 PRQ35929 PRQ30689 PRQ19731
Biological process	0.0367355	3	33	7.12602	Sucrose metabolic process	http://amigo.geneontology.org/amigo/term/GO:0005985	PRQ47087 PRQ39524 PRQ26418
Biological process	0.0360869	2	11	14.252	Ribosome assembly	http://amigo.geneontology.org/amigo/term/GO:0042255	PRQ20079 PRQ20133
Biological process	0.0358443	7	178	3.0826	Cellular protein catabolic process	http://amigo.geneontology.org/amigo/term/GO:0044257	PRQ57645 PRQ47355 PRQ38580 PRQ39942 PRQ33681 PRQ25605 PRQ26596
Biological process	0.0346245	8	221	2.83751	Cellular polysaccharide metabolic process	http://amigo.geneontology.org/amigo/term/GO:0044264	PRQ52057 PRQ52058 PRQ37469 PRQ37473 PRQ37475 PRQ40989 PRQ17438 PRQ19526
Biological process	0.0342235	7	176	3.11763	Proteolysis involved in cellular protein catabolic process	http://amigo.geneontology.org/amigo/term/GO:0051603	PRQ57645 PRQ47355 PRQ38580 PRQ39942 PRQ33681 PRQ25605 PRQ26596
Biological process	0.0335315	13	466	2.18674	Cellular amino acid metabolic process	http://amigo.geneontology.org/amigo/term/GO:0006520	PRQ58286 PRQ59391 PRQ59711 PRQ47935 PRQ50083 PRQ45420 PRQ36101 PRQ37308 PRQ41411 PRQ34548 PRQ24057 PRQ26888 PRQ27485
Biological process	0.0327373	4	60	5.22575	Cellular component disassembly	http://amigo.geneontology.org/amigo/term/GO:0022411	PRQ46127 PRQ43320 PRQ40708 PRQ25856
Biological process	0.0322597	6	132	3.56301	RRNA metabolic process	http://amigo.geneontology.org/amigo/term/GO:0016072	PRQ60142 PRQ50448 PRQ51918 PRQ51950 PRQ45339 PRQ25812
Biological process	0.0313248	6	131	3.59021	RRNA processing	http://amigo.geneontology.org/amigo/term/GO:0006364	PRQ60142 PRQ50448 PRQ51918 PRQ51950 PRQ45339 PRQ25812
Biological process	0.0313248	2	10	15.6772	Regulation of seedling development	http://amigo.geneontology.org/amigo/term/GO:1900140	PRQ39524 PRQ39813
Biological process	0.0313248	2	10	15.6772	Regulation of seed germination	http://amigo.geneontology.org/amigo/term/GO:0010029	PRQ39524 PRQ39813
Biological process	0.0300306	4	58	5.40595	Protein-containing complex disassembly	http://amigo.geneontology.org/amigo/term/GO:0032984	PRQ46127 PRQ43320 PRQ40708 PRQ25856
Biological process	0.0264221	11	349	2.47063	Cell wall organization or biogenesis	http://amigo.geneontology.org/amigo/term/GO:0071554	PRQ59614 PRQ52057 PRQ52058 PRQ53299 PRQ37469 PRQ37473 PRQ37475 PRQ37990 PRQ40989 PRQ25095 PRQ26414
Biological process	0.0259839	2	9	17.4192	Positive regulation of gene expression	http://amigo.geneontology.org/amigo/term/GO:0010628	PRQ46127 PRQ40708
Biological process	0.0237732	4	54	5.80639	Cellular protein complex disassembly	http://amigo.geneontology.org/amigo/term/GO:0043624	PRQ46127 PRQ43320 PRQ40708 PRQ25856
Biological process	0.0237061	7	162	3.38706	Cellular homeostasis	http://amigo.geneontology.org/amigo/term/GO:0019725	PRQ53985 PRQ42364 PRQ35929 PRQ37053 PRQ33598 PRQ26577 PRQ27113
Biological process	0.0235948	13	442	2.30548	Macromolecule catabolic process	http://amigo.geneontology.org/amigo/term/GO:0009057	PRQ57645 PRQ47355 PRQ49910 PRQ38580 PRQ39067 PRQ39942 PRQ33681 PRQ25095 PRQ25605 PRQ26414 PRQ26596 PRQ17438 PRQ19526
Biological process	0.0233237	13	441	2.3107	Dephosphorylation	http://amigo.geneontology.org/amigo/term/GO:0016311	PRQ51271 PRQ45133 PRQ38669 PRQ39319 PRQ39321 PRQ39327 PRQ39329 PRQ39332 PRQ39334 PRQ39439 PRQ39540 PRQ40982 PRQ34554
Biological process	0.0197268	12	382	2.46239	Negative regulation of biological process	http://amigo.geneontology.org/amigo/term/GO:0048519	PRQ36377 PRQ36384 PRQ36387 PRQ39319 PRQ39321 PRQ39327 PRQ39329 PRQ39332 PRQ39334 PRQ39439 PRQ19454 PRQ20440
Biological process	0.0189464	3	25	9.40634	One-carbon metabolic process	http://amigo.geneontology.org/amigo/term/GO:0006730	PRQ45075 PRQ38407 PRQ39606
Biological process	0.0187892	4	50	6.2709	Regulation of peptidase activity	http://amigo.geneontology.org/amigo/term/GO:0052547	PRQ36377 PRQ36384 PRQ36387 PRQ20440
Biological process	0.0185358	10	283	2.76983	External encapsulating structure organization	http://amigo.geneontology.org/amigo/term/GO:0045229	PRQ59614 PRQ52057 PRQ52058 PRQ53299 PRQ37469 PRQ37473 PRQ37475 PRQ37990 PRQ40989 PRQ26414
Biological process	0.0182319	9	237	2.97669	Alpha-amino acid metabolic process	http://amigo.geneontology.org/amigo/term/GO:1901605	PRQ58286 PRQ59391 PRQ47935 PRQ50083 PRQ45420 PRQ36101 PRQ41411 PRQ34548 PRQ24057
Biological process	0.017842	4	49	6.39887	Negative regulation of peptidase activity	http://amigo.geneontology.org/amigo/term/GO:0010466	PRQ36377 PRQ36384 PRQ36387 PRQ20440
Biological process	0.017842	4	49	6.39887	Negative regulation of endopeptidase activity	http://amigo.geneontology.org/amigo/term/GO:0010951	PRQ36377 PRQ36384 PRQ36387 PRQ20440
Biological process	0.017842	4	49	6.39887	Negative regulation of proteolysis	http://amigo.geneontology.org/amigo/term/GO:0045861	PRQ36377 PRQ36384 PRQ36387 PRQ20440
Biological process	0.017842	4	49	6.39887	Regulation of endopeptidase activity	http://amigo.geneontology.org/amigo/term/GO:0052548	PRQ36377 PRQ36384 PRQ36387 PRQ20440
Biological process	0.0170387	2	7	22.3961	Response to oxygen levels	http://amigo.geneontology.org/amigo/term/GO:0070482	PRQ42888 PRQ19454
Biological process	0.0158242	8	188	3.33558	Cellular glucan metabolic process	http://amigo.geneontology.org/amigo/term/GO:0006073	PRQ52057 PRQ52058 PRQ37469 PRQ37473 PRQ37475 PRQ40989 PRQ17438 PRQ19526
Biological process	0.0158242	8	188	3.33558	Glucan metabolic process	http://amigo.geneontology.org/amigo/term/GO:0044042	PRQ52057 PRQ52058 PRQ37469 PRQ37473 PRQ37475 PRQ40989 PRQ17438 PRQ19526
Biological process	0.0155532	8	187	3.35342	Protein catabolic process	http://amigo.geneontology.org/amigo/term/GO:0030163	PRQ57645 PRQ47355 PRQ49910 PRQ38580 PRQ39942 PRQ33681 PRQ25605 PRQ26596
Biological process	0.0150896	10	272	2.88185	Cell wall organization	http://amigo.geneontology.org/amigo/term/GO:0071555	PRQ59614 PRQ52057 PRQ52058 PRQ53299 PRQ37469 PRQ37473 PRQ37475 PRQ37990 PRQ40989 PRQ26414
Biological process	0.0133764	8	182	3.44555	Homeostatic process	http://amigo.geneontology.org/amigo/term/GO:0042592	PRQ53985 PRQ42364 PRQ35929 PRQ37053 PRQ33598 PRQ26577 PRQ27113 PRQ20800
Biological process	0.0133357	6	106	4.43696	Glutathione metabolic process	http://amigo.geneontology.org/amigo/term/GO:0006749	PRQ43079 PRQ43407 PRQ43408 PRQ35929 PRQ30689 PRQ19731
Biological process	0.013166	10	266	2.94685	Response to oxygen-containing compound	http://amigo.geneontology.org/amigo/term/GO:1901700	PRQ57416 PRQ39319 PRQ39321 PRQ39327 PRQ39329 PRQ39332 PRQ39334 PRQ39439 PRQ39813 PRQ27314
Biological process	0.0130597	16	555	2.25978	Organophosphate metabolic process	http://amigo.geneontology.org/amigo/term/GO:0019637	PRQ57416 PRQ59169 PRQ59883 PRQ50559 PRQ42597 PRQ43746 PRQ43774 PRQ43796 PRQ43797 PRQ39765 PRQ40236 PRQ30430 PRQ24088 PRQ25244 PRQ25246 PRQ19439
Biological process	0.0130597	2	6	26.1287	Positive regulation of cellular amide metabolic process	http://amigo.geneontology.org/amigo/term/GO:0034250	PRQ46127 PRQ40708
Biological process	0.0130597	2	6	26.1287	Response to decreased oxygen levels	http://amigo.geneontology.org/amigo/term/GO:0036293	PRQ42888 PRQ19454
Biological process	0.0130597	2	6	26.1287	Positive regulation of translation	http://amigo.geneontology.org/amigo/term/GO:0045727	PRQ46127 PRQ40708
Biological process	0.0130597	2	6	26.1287	S-adenosylmethionine metabolic process	http://amigo.geneontology.org/amigo/term/GO:0046500	PRQ45075 PRQ39606
Biological process	0.0130597	2	6	26.1287	Glutamine biosynthetic process	http://amigo.geneontology.org/amigo/term/GO:0006542	PRQ45420 PRQ41411
Biological process	0.0130597	10	264	2.96917	Sulfur compound metabolic process	http://amigo.geneontology.org/amigo/term/GO:0006790	PRQ53209 PRQ43079 PRQ43407 PRQ43408 PRQ45075 PRQ35929 PRQ36101 PRQ39606 PRQ30689 PRQ19731
Biological process	0.0130597	2	6	26.1287	Spermidine metabolic process	http://amigo.geneontology.org/amigo/term/GO:0008216	PRQ53209 PRQ24057
Biological process	0.0130597	2	6	26.1287	Spermidine biosynthetic process	http://amigo.geneontology.org/amigo/term/GO:0008295	PRQ53209 PRQ24057
Biological process	0.0130597	3	21	11.198	Response to wounding	http://amigo.geneontology.org/amigo/term/GO:0009611	PRQ36377 PRQ36384 PRQ36387
Biological process	0.0130401	5	71	5.52016	Regulation of proteolysis	http://amigo.geneontology.org/amigo/term/GO:0030162	PRQ36377 PRQ36384 PRQ36387 PRQ25605 PRQ20440
Biological process	0.0124256	7	138	3.97611	Monosaccharide metabolic process	http://amigo.geneontology.org/amigo/term/GO:0005996	PRQ42597 PRQ37531 PRQ39997 PRQ41121 PRQ30388 PRQ17810 PRQ20886
Biological process	0.0105718	9	212	3.32772	Response to toxic substance	http://amigo.geneontology.org/amigo/term/GO:0009636	PRQ59569 PRQ53985 PRQ45829 PRQ35929 PRQ37053 PRQ33783 PRQ17713 PRQ18730 PRQ18731
Biological process	0.0103531	5	67	5.84972	Cellular carbohydrate catabolic process	http://amigo.geneontology.org/amigo/term/GO:0044275	PRQ50559 PRQ39524 PRQ17438 PRQ17810 PRQ19526
Biological process	0.00987353	11	295	2.92288	Negative regulation of macromolecule metabolic process	http://amigo.geneontology.org/amigo/term/GO:0010605	PRQ36377 PRQ36384 PRQ36387 PRQ39319 PRQ39321 PRQ39327 PRQ39329 PRQ39332 PRQ39334 PRQ39439 PRQ20440
Biological process	0.00837283	7	128	4.28675	Regulation of protein modification process	http://amigo.geneontology.org/amigo/term/GO:0031399	PRQ39319 PRQ39321 PRQ39327 PRQ39329 PRQ39332 PRQ39334 PRQ39439
Biological process	0.00817628	8	164	3.82372	Response to lipid	http://amigo.geneontology.org/amigo/term/GO:0033993	PRQ39319 PRQ39321 PRQ39327 PRQ39329 PRQ39332 PRQ39334 PRQ39439 PRQ39813
Biological process	0.00766362	9	201	3.50983	Cellular response to toxic substance	http://amigo.geneontology.org/amigo/term/GO:0097237	PRQ59569 PRQ53985 PRQ45829 PRQ35929 PRQ37053 PRQ33783 PRQ17713 PRQ18730 PRQ18731
Biological process	0.00766362	9	201	3.50983	Detoxification	http://amigo.geneontology.org/amigo/term/GO:0098754	PRQ59569 PRQ53985 PRQ45829 PRQ35929 PRQ37053 PRQ33783 PRQ17713 PRQ18730 PRQ18731
Biological process	0.00766362	9	201	3.50983	Cellular detoxification	http://amigo.geneontology.org/amigo/term/GO:1990748	PRQ59569 PRQ53985 PRQ45829 PRQ35929 PRQ37053 PRQ33783 PRQ17713 PRQ18730 PRQ18731
Biological process	0.00761377	9	200	3.52738	Cellular oxidant detoxification	http://amigo.geneontology.org/amigo/term/GO:0098869	PRQ59569 PRQ53985 PRQ45829 PRQ35929 PRQ37053 PRQ33783 PRQ17713 PRQ18730 PRQ18731
Biological process	0.00757903	11	283	3.04681	Response to abiotic stimulus	http://amigo.geneontology.org/amigo/term/GO:0009628	PRQ56099 PRQ46307 PRQ50394 PRQ42888 PRQ44862 PRQ29229 PRQ32668 PRQ32670 PRQ24057 PRQ27314 PRQ19454
Biological process	0.00687652	10	237	3.30743	Protein dephosphorylation	http://amigo.geneontology.org/amigo/term/GO:0006470	PRQ45133 PRQ39319 PRQ39321 PRQ39327 PRQ39329 PRQ39332 PRQ39334 PRQ39439 PRQ39540 PRQ34554
Biological process	0.00651142	7	121	4.53474	Regulation of phosphate metabolic process	http://amigo.geneontology.org/amigo/term/GO:0019220	PRQ39319 PRQ39321 PRQ39327 PRQ39329 PRQ39332 PRQ39334 PRQ39439
Biological process	0.00651142	6	88	5.34451	Small molecule catabolic process	http://amigo.geneontology.org/amigo/term/GO:0044282	PRQ59391 PRQ50038 PRQ50559 PRQ42597 PRQ24057 PRQ17810
Biological process	0.00651142	7	121	4.53474	Regulation of phosphorus metabolic process	http://amigo.geneontology.org/amigo/term/GO:0051174	PRQ39319 PRQ39321 PRQ39327 PRQ39329 PRQ39332 PRQ39334 PRQ39439
Biological process	0.00651142	2	4	39.1931	S-adenosylmethionine biosynthetic process	http://amigo.geneontology.org/amigo/term/GO:0006556	PRQ45075 PRQ39606
Biological process	0.00620365	22	811	2.12638	Response to chemical	http://amigo.geneontology.org/amigo/term/GO:0042221	PRQ57416 PRQ57540 PRQ59569 PRQ53985 PRQ45829 PRQ35929 PRQ37053 PRQ39319 PRQ39321 PRQ39327 PRQ39329 PRQ39332 PRQ39334 PRQ39439 PRQ39813 PRQ33783 PRQ25085 PRQ27314 PRQ17713 PRQ18730 PRQ18731 PRQ19454
Biological process	0.00612972	8	154	4.07201	Cellular response to oxygen-containing compound	http://amigo.geneontology.org/amigo/term/GO:1901701	PRQ57416 PRQ39319 PRQ39321 PRQ39327 PRQ39329 PRQ39332 PRQ39334 PRQ39439
Biological process	0.00581142	11	271	3.18173	Organonitrogen compound catabolic process	http://amigo.geneontology.org/amigo/term/GO:1901565	PRQ57645 PRQ59391 PRQ47355 PRQ49910 PRQ38580 PRQ39942 PRQ33681 PRQ24057 PRQ25095 PRQ25605 PRQ26596
Biological process	0.00581142	4	33	9.50136	Glutamine metabolic process	http://amigo.geneontology.org/amigo/term/GO:0006541	PRQ47935 PRQ45420 PRQ41411 PRQ34548
Biological process	0.00581142	5	57	6.87598	Glutamine family amino acid metabolic process	http://amigo.geneontology.org/amigo/term/GO:0009064	PRQ47935 PRQ45420 PRQ41411 PRQ34548 PRQ24057
Biological process	0.00529027	4	32	9.79828	Response to heat	http://amigo.geneontology.org/amigo/term/GO:0009408	PRQ56099 PRQ32668 PRQ32670 PRQ19454
Biological process	0.00495059	12	307	3.06396	Negative regulation of metabolic process	http://amigo.geneontology.org/amigo/term/GO:0009892	PRQ36377 PRQ36384 PRQ36387 PRQ39319 PRQ39321 PRQ39327 PRQ39329 PRQ39332 PRQ39334 PRQ39439 PRQ19454 PRQ20440
Biological process	0.00486709	7	113	4.85578	Cell redox homeostasis	http://amigo.geneontology.org/amigo/term/GO:0045454	PRQ53985 PRQ42364 PRQ35929 PRQ37053 PRQ33598 PRQ26577 PRQ27113
Biological process	0.00421156	7	110	4.98821	Cellular response to lipid	http://amigo.geneontology.org/amigo/term/GO:0071396	PRQ39319 PRQ39321 PRQ39327 PRQ39329 PRQ39332 PRQ39334 PRQ39439
Biological process	0.00421156	9	180	3.91931	Response to oxidative stress	http://amigo.geneontology.org/amigo/term/GO:0006979	PRQ57416 PRQ59569 PRQ46307 PRQ45829 PRQ40392 PRQ33783 PRQ17713 PRQ18730 PRQ18731
Biological process	0.00209704	5	45	8.70958	Glucose metabolic process	http://amigo.geneontology.org/amigo/term/GO:0006006	PRQ42597 PRQ39997 PRQ41121 PRQ30388 PRQ20886
Biological process	0.00209704	16	450	2.78707	Generation of precursor metabolites and energy	http://amigo.geneontology.org/amigo/term/GO:0006091	PRQ59169 PRQ59883 PRQ50128 PRQ53985 PRQ42597 PRQ43746 PRQ43774 PRQ43796 PRQ43797 PRQ45334 PRQ36566 PRQ37053 PRQ39765 PRQ30430 PRQ19439 PRQ20800
Biological process	0.00209704	20	641	2.44575	Cellular component biogenesis	http://amigo.geneontology.org/amigo/term/GO:0044085	PRQ56176 PRQ59398 PRQ60142 PRQ46398 PRQ50448 PRQ51918 PRQ51950 PRQ52057 PRQ52058 PRQ53299 PRQ54304 PRQ44862 PRQ45339 PRQ37469 PRQ37473 PRQ37475 PRQ40989 PRQ25812 PRQ20079 PRQ20133
Biological process	0.00207864	6	69	6.81619	Cell wall polysaccharide metabolic process	http://amigo.geneontology.org/amigo/term/GO:0010383	PRQ52057 PRQ52058 PRQ37469 PRQ37473 PRQ37475 PRQ40989
Biological process	0.00207864	6	69	6.81619	Response to temperature stimulus	http://amigo.geneontology.org/amigo/term/GO:0009266	PRQ56099 PRQ46307 PRQ32668 PRQ32670 PRQ24057 PRQ19454
Biological process	0.00196459	6	68	6.91643	Hemicellulose metabolic process	http://amigo.geneontology.org/amigo/term/GO:0010410	PRQ52057 PRQ52058 PRQ37469 PRQ37473 PRQ37475 PRQ40989
Biological process	0.0016983	39	1651	1.85164	Regulation of macromolecule metabolic process	http://amigo.geneontology.org/amigo/term/GO:0060255	PRQ60603 PRQ46127 PRQ47520 PRQ47981 PRQ48824 PRQ49523 PRQ49910 PRQ50461 PRQ42789 PRQ44757 PRQ36377 PRQ36384 PRQ36387 PRQ36747 PRQ39319 PRQ39321 PRQ39327 PRQ39329 PRQ39332 PRQ39334 PRQ39439 PRQ39491 PRQ39870 PRQ40417 PRQ40708 PRQ40750 PRQ28392 PRQ28991 PRQ24072 PRQ25605 PRQ26426 PRQ26594 PRQ26893 PRQ17142 PRQ17455 PRQ17584 PRQ19448 PRQ20440 PRQ21637
Biological process	0.00149214	40	1697	1.84764	Regulation of metabolic process	http://amigo.geneontology.org/amigo/term/GO:0019222	PRQ60603 PRQ46127 PRQ47520 PRQ47981 PRQ48824 PRQ49523 PRQ49910 PRQ50461 PRQ42789 PRQ44757 PRQ36377 PRQ36384 PRQ36387 PRQ36747 PRQ39319 PRQ39321 PRQ39327 PRQ39329 PRQ39332 PRQ39334 PRQ39439 PRQ39491 PRQ39870 PRQ40417 PRQ40708 PRQ40750 PRQ28392 PRQ28991 PRQ24072 PRQ25605 PRQ26426 PRQ26594 PRQ26893 PRQ17142 PRQ17455 PRQ17584 PRQ19448 PRQ19454 PRQ20440 PRQ21637
Biological process	0.00147493	7	91	6.02971	Cell wall macromolecule metabolic process	http://amigo.geneontology.org/amigo/term/GO:0044036	PRQ52057 PRQ52058 PRQ37469 PRQ37473 PRQ37475 PRQ40989 PRQ25095
Biological process	0.00147493	12	264	3.56301	Negative regulation of cellular process	http://amigo.geneontology.org/amigo/term/GO:0048523	PRQ36377 PRQ36384 PRQ36387 PRQ39319 PRQ39321 PRQ39327 PRQ39329 PRQ39332 PRQ39334 PRQ39439 PRQ19454 PRQ20440
Biological process	0.00144014	30	1131	2.07921	Response to stress	http://amigo.geneontology.org/amigo/term/GO:0006950	PRQ56099 PRQ57416 PRQ59391 PRQ59526 PRQ59569 PRQ46307 PRQ42888 PRQ45829 PRQ36377 PRQ36384 PRQ36387 PRQ38047 PRQ39319 PRQ39321 PRQ39327 PRQ39329 PRQ39332 PRQ39334 PRQ39439 PRQ40392 PRQ29229 PRQ32668 PRQ32670 PRQ33783 PRQ24057 PRQ25095 PRQ17713 PRQ18730 PRQ18731 PRQ19454
Biological process	0.00128908	8	118	5.31432	Response to alcohol	http://amigo.geneontology.org/amigo/term/GO:0097305	PRQ39319 PRQ39321 PRQ39327 PRQ39329 PRQ39332 PRQ39334 PRQ39439 PRQ39813
Biological process	0.00128908	8	118	5.31432	Response to abscisic acid	http://amigo.geneontology.org/amigo/term/GO:0009737	PRQ39319 PRQ39321 PRQ39327 PRQ39329 PRQ39332 PRQ39334 PRQ39439 PRQ39813
Biological process	0.00117919	20	606	2.587	Cellular catabolic process	http://amigo.geneontology.org/amigo/term/GO:0044248	PRQ57645 PRQ59391 PRQ59569 PRQ47355 PRQ50038 PRQ50559 PRQ45829 PRQ38580 PRQ39524 PRQ39942 PRQ33681 PRQ24057 PRQ25095 PRQ25605 PRQ26596 PRQ17438 PRQ17810 PRQ18730 PRQ18731 PRQ19526
Biological process	0.00111801	7	86	6.38027	Cell wall biogenesis	http://amigo.geneontology.org/amigo/term/GO:0042546	PRQ52057 PRQ52058 PRQ53299 PRQ37469 PRQ37473 PRQ37475 PRQ40989
Biological process	0.00108643	19	554	2.68834	Carbohydrate derivative metabolic process	http://amigo.geneontology.org/amigo/term/GO:1901135	PRQ57416 PRQ59169 PRQ59883 PRQ50559 PRQ53209 PRQ42597 PRQ43746 PRQ43774 PRQ43796 PRQ43797 PRQ45316 PRQ39765 PRQ40236 PRQ30430 PRQ24088 PRQ25095 PRQ25244 PRQ25246 PRQ19439
Biological process	0.00106146	3	8	29.3948	Maturation of LSU-rRNA	http://amigo.geneontology.org/amigo/term/GO:0000470	PRQ50448 PRQ51918 PRQ51950
Biological process	0.000913475	39	1590	1.92268	Regulation of cellular metabolic process	http://amigo.geneontology.org/amigo/term/GO:0031323	PRQ60603 PRQ46127 PRQ47520 PRQ47981 PRQ48824 PRQ49523 PRQ50461 PRQ42789 PRQ44757 PRQ36377 PRQ36384 PRQ36387 PRQ36747 PRQ39319 PRQ39321 PRQ39327 PRQ39329 PRQ39332 PRQ39334 PRQ39439 PRQ39491 PRQ39870 PRQ40417 PRQ40708 PRQ40750 PRQ28392 PRQ28991 PRQ24072 PRQ25605 PRQ26426 PRQ26594 PRQ26893 PRQ17142 PRQ17455 PRQ17584 PRQ19448 PRQ19454 PRQ20440 PRQ21637
Biological process	0.000913475	19	545	2.73273	Cellular response to chemical stimulus	http://amigo.geneontology.org/amigo/term/GO:0070887	PRQ57416 PRQ59569 PRQ53985 PRQ45829 PRQ35929 PRQ37053 PRQ39319 PRQ39321 PRQ39327 PRQ39329 PRQ39332 PRQ39334 PRQ39439 PRQ33783 PRQ25085 PRQ17713 PRQ18730 PRQ18731 PRQ19454
Biological process	0.000888711	26	884	2.30548	Organic acid metabolic process	http://amigo.geneontology.org/amigo/term/GO:0006082	PRQ58286 PRQ59169 PRQ59391 PRQ59711 PRQ59883 PRQ47935 PRQ50038 PRQ50083 PRQ42597 PRQ43746 PRQ43774 PRQ43796 PRQ43797 PRQ45334 PRQ45420 PRQ36101 PRQ36566 PRQ37308 PRQ41411 PRQ30430 PRQ34548 PRQ24057 PRQ26888 PRQ27485 PRQ17810 PRQ19439
Biological process	0.000888711	15	366	3.21255	Regulation of molecular function	http://amigo.geneontology.org/amigo/term/GO:0065009	PRQ59851 PRQ49910 PRQ44972 PRQ36377 PRQ36384 PRQ36387 PRQ39319 PRQ39321 PRQ39327 PRQ39329 PRQ39332 PRQ39334 PRQ39439 PRQ26414 PRQ20440
Biological process	0.000805834	26	877	2.32388	Oxoacid metabolic process	http://amigo.geneontology.org/amigo/term/GO:0043436	PRQ58286 PRQ59169 PRQ59391 PRQ59711 PRQ59883 PRQ47935 PRQ50038 PRQ50083 PRQ42597 PRQ43746 PRQ43774 PRQ43796 PRQ43797 PRQ45334 PRQ45420 PRQ36101 PRQ36566 PRQ37308 PRQ41411 PRQ30430 PRQ34548 PRQ24057 PRQ26888 PRQ27485 PRQ17810 PRQ19439
Biological process	0.000787255	15	361	3.25704	Regulation of catalytic activity	http://amigo.geneontology.org/amigo/term/GO:0050790	PRQ59851 PRQ49910 PRQ44972 PRQ36377 PRQ36384 PRQ36387 PRQ39319 PRQ39321 PRQ39327 PRQ39329 PRQ39332 PRQ39334 PRQ39439 PRQ26414 PRQ20440
Biological process	0.000741925	4	18	17.4192	Ribosomal large subunit biogenesis	http://amigo.geneontology.org/amigo/term/GO:0042273	PRQ50448 PRQ51918 PRQ51950 PRQ20079
Biological process	0.000741925	3	7	33.5941	Maturation of LSU-rRNA from tricistronic rRNA transcript (SSU-rRNA, 5.8S rRNA, LSU-rRNA)	http://amigo.geneontology.org/amigo/term/GO:0000463	PRQ50448 PRQ51918 PRQ51950
Biological process	0.000728407	26	868	2.34797	Carboxylic acid metabolic process	http://amigo.geneontology.org/amigo/term/GO:0019752	PRQ58286 PRQ59169 PRQ59391 PRQ59711 PRQ59883 PRQ47935 PRQ50038 PRQ50083 PRQ42597 PRQ43746 PRQ43774 PRQ43796 PRQ43797 PRQ45334 PRQ45420 PRQ36101 PRQ36566 PRQ37308 PRQ41411 PRQ30430 PRQ34548 PRQ24057 PRQ26888 PRQ27485 PRQ17810 PRQ19439
Biological process	0.000728407	15	357	3.29354	Cellular carbohydrate metabolic process	http://amigo.geneontology.org/amigo/term/GO:0044262	PRQ47087 PRQ50559 PRQ52057 PRQ52058 PRQ54318 PRQ37469 PRQ37473 PRQ37475 PRQ39524 PRQ40989 PRQ26418 PRQ17438 PRQ17810 PRQ19439 PRQ19526
Biological process	0.000668895	11	200	4.31124	Negative regulation of nitrogen compound metabolic process	http://amigo.geneontology.org/amigo/term/GO:0051172	PRQ36377 PRQ36384 PRQ36387 PRQ39319 PRQ39321 PRQ39327 PRQ39329 PRQ39332 PRQ39334 PRQ39439 PRQ20440
Biological process	0.000639315	14	311	3.52864	Nucleoside phosphate metabolic process	http://amigo.geneontology.org/amigo/term/GO:0006753	PRQ57416 PRQ59169 PRQ59883 PRQ42597 PRQ43746 PRQ43774 PRQ43796 PRQ43797 PRQ40236 PRQ30430 PRQ24088 PRQ25244 PRQ25246 PRQ19439
Biological process	0.000636557	7	76	7.21978	Regulation of dephosphorylation	http://amigo.geneontology.org/amigo/term/GO:0035303	PRQ39319 PRQ39321 PRQ39327 PRQ39329 PRQ39332 PRQ39334 PRQ39439
Biological process	0.000594371	7	75	7.31605	Regulation of phosphatase activity	http://amigo.geneontology.org/amigo/term/GO:0010921	PRQ39319 PRQ39321 PRQ39327 PRQ39329 PRQ39332 PRQ39334 PRQ39439
Biological process	0.000585623	14	307	3.57462	Nucleotide metabolic process	http://amigo.geneontology.org/amigo/term/GO:0009117	PRQ57416 PRQ59169 PRQ59883 PRQ42597 PRQ43746 PRQ43774 PRQ43796 PRQ43797 PRQ40236 PRQ30430 PRQ24088 PRQ25244 PRQ25246 PRQ19439
Biological process	0.000576488	39	1538	1.98769	Regulation of nitrogen compound metabolic process	http://amigo.geneontology.org/amigo/term/GO:0051171	PRQ60603 PRQ46127 PRQ47520 PRQ47981 PRQ48824 PRQ49523 PRQ49910 PRQ50461 PRQ42789 PRQ44757 PRQ36377 PRQ36384 PRQ36387 PRQ36747 PRQ39319 PRQ39321 PRQ39327 PRQ39329 PRQ39332 PRQ39334 PRQ39439 PRQ39491 PRQ39870 PRQ40417 PRQ40708 PRQ40750 PRQ28392 PRQ28991 PRQ24072 PRQ25605 PRQ26426 PRQ26594 PRQ26893 PRQ17142 PRQ17455 PRQ17584 PRQ19448 PRQ20440 PRQ21637
Biological process	0.000574556	7	74	7.41491	Regulation of protein dephosphorylation	http://amigo.geneontology.org/amigo/term/GO:0035304	PRQ39319 PRQ39321 PRQ39327 PRQ39329 PRQ39332 PRQ39334 PRQ39439
Biological process	0.000574556	7	74	7.41491	Regulation of phosphoprotein phosphatase activity	http://amigo.geneontology.org/amigo/term/GO:0043666	PRQ39319 PRQ39321 PRQ39327 PRQ39329 PRQ39332 PRQ39334 PRQ39439
Biological process	0.000545789	7	73	7.51649	Cellular response to abscisic acid stimulus	http://amigo.geneontology.org/amigo/term/GO:0071215	PRQ39319 PRQ39321 PRQ39327 PRQ39329 PRQ39332 PRQ39334 PRQ39439
Biological process	0.000545789	7	73	7.51649	Cellular response to alcohol	http://amigo.geneontology.org/amigo/term/GO:0097306	PRQ39319 PRQ39321 PRQ39327 PRQ39329 PRQ39332 PRQ39334 PRQ39439
Biological process	0.000473216	7	71	7.72822	Abscisic acid-activated signaling pathway	http://amigo.geneontology.org/amigo/term/GO:0009738	PRQ39319 PRQ39321 PRQ39327 PRQ39329 PRQ39332 PRQ39334 PRQ39439
Biological process	0.000351094	40	1550	2.02287	Regulation of primary metabolic process	http://amigo.geneontology.org/amigo/term/GO:0080090	PRQ60603 PRQ46127 PRQ47520 PRQ47981 PRQ48824 PRQ49523 PRQ49910 PRQ50461 PRQ42789 PRQ44757 PRQ36377 PRQ36384 PRQ36387 PRQ36747 PRQ39319 PRQ39321 PRQ39327 PRQ39329 PRQ39332 PRQ39334 PRQ39439 PRQ39491 PRQ39870 PRQ40417 PRQ40708 PRQ40750 PRQ28392 PRQ28991 PRQ24072 PRQ25605 PRQ26426 PRQ26594 PRQ26893 PRQ17142 PRQ17455 PRQ17584 PRQ19448 PRQ19454 PRQ20440 PRQ21637
Biological process	0.000336533	7	67	8.1896	Negative regulation of protein modification process	http://amigo.geneontology.org/amigo/term/GO:0031400	PRQ39319 PRQ39321 PRQ39327 PRQ39329 PRQ39332 PRQ39334 PRQ39439
Biological process	0.000321128	13	249	4.09245	Ribonucleoprotein complex biogenesis	http://amigo.geneontology.org/amigo/term/GO:0022613	PRQ56176 PRQ59398 PRQ60142 PRQ46398 PRQ50448 PRQ51918 PRQ51950 PRQ54304 PRQ44862 PRQ45339 PRQ25812 PRQ20079 PRQ20133
Biological process	0.000317666	7	66	8.31369	Negative regulation of phosphorus metabolic process	http://amigo.geneontology.org/amigo/term/GO:0010563	PRQ39319 PRQ39321 PRQ39327 PRQ39329 PRQ39332 PRQ39334 PRQ39439
Biological process	0.000317666	12	212	4.43696	Negative regulation of cellular metabolic process	http://amigo.geneontology.org/amigo/term/GO:0031324	PRQ36377 PRQ36384 PRQ36387 PRQ39319 PRQ39321 PRQ39327 PRQ39329 PRQ39332 PRQ39334 PRQ39439 PRQ19454 PRQ20440
Biological process	0.000317666	7	66	8.31369	Negative regulation of phosphate metabolic process	http://amigo.geneontology.org/amigo/term/GO:0045936	PRQ39319 PRQ39321 PRQ39327 PRQ39329 PRQ39332 PRQ39334 PRQ39439
Biological process	0.000286299	16	358	3.50329	Nucleobase-containing small molecule metabolic process	http://amigo.geneontology.org/amigo/term/GO:0055086	PRQ57416 PRQ59169 PRQ59883 PRQ53209 PRQ42597 PRQ43746 PRQ43774 PRQ43796 PRQ43797 PRQ45316 PRQ40236 PRQ30430 PRQ24088 PRQ25244 PRQ25246 PRQ19439
Biological process	0.000115411	7	56	9.79828	Negative regulation of phosphatase activity	http://amigo.geneontology.org/amigo/term/GO:0010923	PRQ39319 PRQ39321 PRQ39327 PRQ39329 PRQ39332 PRQ39334 PRQ39439
Biological process	0.000115411	7	56	9.79828	Negative regulation of phosphoprotein phosphatase activity	http://amigo.geneontology.org/amigo/term/GO:0032515	PRQ39319 PRQ39321 PRQ39327 PRQ39329 PRQ39332 PRQ39334 PRQ39439
Biological process	0.000115411	7	56	9.79828	Negative regulation of dephosphorylation	http://amigo.geneontology.org/amigo/term/GO:0035305	PRQ39319 PRQ39321 PRQ39327 PRQ39329 PRQ39332 PRQ39334 PRQ39439
Biological process	0.000115411	7	56	9.79828	Negative regulation of protein dephosphorylation	http://amigo.geneontology.org/amigo/term/GO:0035308	PRQ39319 PRQ39321 PRQ39327 PRQ39329 PRQ39332 PRQ39334 PRQ39439
Biological process	0.000104089	12	187	5.03013	Ribosome biogenesis	http://amigo.geneontology.org/amigo/term/GO:0042254	PRQ56176 PRQ59398 PRQ60142 PRQ46398 PRQ50448 PRQ51918 PRQ51950 PRQ54304 PRQ45339 PRQ25812 PRQ20079 PRQ20133
Biological process	9.39499e-05	11	154	5.59901	Regulation of hydrolase activity	http://amigo.geneontology.org/amigo/term/GO:0051336	PRQ36377 PRQ36384 PRQ36387 PRQ39319 PRQ39321 PRQ39327 PRQ39329 PRQ39332 PRQ39334 PRQ39439 PRQ20440
Biological process	9.3258e-05	6	35	13.4376	Xyloglucan metabolic process	http://amigo.geneontology.org/amigo/term/GO:0010411	PRQ52057 PRQ52058 PRQ37469 PRQ37473 PRQ37475 PRQ40989
Biological process	8.51606e-05	15	283	4.15475	Regulation of cellular protein metabolic process	http://amigo.geneontology.org/amigo/term/GO:0032268	PRQ46127 PRQ36377 PRQ36384 PRQ36387 PRQ36747 PRQ39319 PRQ39321 PRQ39327 PRQ39329 PRQ39332 PRQ39334 PRQ39439 PRQ40708 PRQ25605 PRQ20440
Biological process	8.4389e-05	11	151	5.71025	ATP metabolic process	http://amigo.geneontology.org/amigo/term/GO:0046034	PRQ59169 PRQ59883 PRQ42597 PRQ43746 PRQ43774 PRQ43796 PRQ43797 PRQ40236 PRQ30430 PRQ24088 PRQ19439
Biological process	7.19088e-05	14	243	4.51608	Ribose phosphate metabolic process	http://amigo.geneontology.org/amigo/term/GO:0019693	PRQ57416 PRQ59169 PRQ59883 PRQ42597 PRQ43746 PRQ43774 PRQ43796 PRQ43797 PRQ40236 PRQ30430 PRQ24088 PRQ25244 PRQ25246 PRQ19439
Biological process	7.19088e-05	14	243	4.51608	Ribonucleotide metabolic process	http://amigo.geneontology.org/amigo/term/GO:0009259	PRQ57416 PRQ59169 PRQ59883 PRQ42597 PRQ43746 PRQ43774 PRQ43796 PRQ43797 PRQ40236 PRQ30430 PRQ24088 PRQ25244 PRQ25246 PRQ19439
Biological process	5.6423e-05	13	204	4.9952	Negative regulation of molecular function	http://amigo.geneontology.org/amigo/term/GO:0044092	PRQ59851 PRQ36377 PRQ36384 PRQ36387 PRQ39319 PRQ39321 PRQ39327 PRQ39329 PRQ39332 PRQ39334 PRQ39439 PRQ26414 PRQ20440
Biological process	5.22314e-05	13	202	5.04466	Negative regulation of catalytic activity	http://amigo.geneontology.org/amigo/term/GO:0043086	PRQ59851 PRQ36377 PRQ36384 PRQ36387 PRQ39319 PRQ39321 PRQ39327 PRQ39329 PRQ39332 PRQ39334 PRQ39439 PRQ26414 PRQ20440
Biological process	2.98164e-05	28	781	2.81026	Organic substance catabolic process	http://amigo.geneontology.org/amigo/term/GO:1901575	PRQ57645 PRQ59169 PRQ59391 PRQ59883 PRQ47355 PRQ49910 PRQ50038 PRQ50559 PRQ42597 PRQ43746 PRQ43774 PRQ43796 PRQ43797 PRQ38580 PRQ39067 PRQ39524 PRQ39942 PRQ30430 PRQ33681 PRQ24057 PRQ25095 PRQ25605 PRQ26414 PRQ26596 PRQ17438 PRQ17810 PRQ19439 PRQ19526
Biological process	2.85868e-05	9	83	8.49971	Pyruvate metabolic process	http://amigo.geneontology.org/amigo/term/GO:0006090	PRQ59169 PRQ59883 PRQ42597 PRQ43746 PRQ43774 PRQ43796 PRQ43797 PRQ30430 PRQ19439
Biological process	2.85868e-05	16	288	4.35479	Regulation of protein metabolic process	http://amigo.geneontology.org/amigo/term/GO:0051246	PRQ46127 PRQ49910 PRQ36377 PRQ36384 PRQ36387 PRQ36747 PRQ39319 PRQ39321 PRQ39327 PRQ39329 PRQ39332 PRQ39334 PRQ39439 PRQ40708 PRQ25605 PRQ20440
Biological process	2.67208e-05	14	219	5.01099	Purine nucleotide metabolic process	http://amigo.geneontology.org/amigo/term/GO:0006163	PRQ57416 PRQ59169 PRQ59883 PRQ42597 PRQ43746 PRQ43774 PRQ43796 PRQ43797 PRQ40236 PRQ30430 PRQ24088 PRQ25244 PRQ25246 PRQ19439
Biological process	2.48768e-05	14	217	5.05717	Purine ribonucleotide metabolic process	http://amigo.geneontology.org/amigo/term/GO:0009150	PRQ57416 PRQ59169 PRQ59883 PRQ42597 PRQ43746 PRQ43774 PRQ43796 PRQ43797 PRQ40236 PRQ30430 PRQ24088 PRQ25244 PRQ25246 PRQ19439
Biological process	1.99e-05	11	126	6.84324	Negative regulation of cellular protein metabolic process	http://amigo.geneontology.org/amigo/term/GO:0032269	PRQ36377 PRQ36384 PRQ36387 PRQ39319 PRQ39321 PRQ39327 PRQ39329 PRQ39332 PRQ39334 PRQ39439 PRQ20440
Biological process	1.99e-05	11	126	6.84324	Negative regulation of protein metabolic process	http://amigo.geneontology.org/amigo/term/GO:0051248	PRQ36377 PRQ36384 PRQ36387 PRQ39319 PRQ39321 PRQ39327 PRQ39329 PRQ39332 PRQ39334 PRQ39439 PRQ20440
Biological process	1.50744e-05	16	269	4.66238	Carbohydrate catabolic process	http://amigo.geneontology.org/amigo/term/GO:0016052	PRQ59169 PRQ59883 PRQ50559 PRQ42597 PRQ43746 PRQ43774 PRQ43796 PRQ43797 PRQ39067 PRQ39524 PRQ30430 PRQ26414 PRQ17438 PRQ17810 PRQ19439 PRQ19526
Biological process	1.50744e-05	9	75	9.40634	Purine nucleoside diphosphate metabolic process	http://amigo.geneontology.org/amigo/term/GO:0009135	PRQ59169 PRQ59883 PRQ42597 PRQ43746 PRQ43774 PRQ43796 PRQ43797 PRQ30430 PRQ19439
Biological process	1.50744e-05	9	75	9.40634	Purine ribonucleoside diphosphate metabolic process	http://amigo.geneontology.org/amigo/term/GO:0009179	PRQ59169 PRQ59883 PRQ42597 PRQ43746 PRQ43774 PRQ43796 PRQ43797 PRQ30430 PRQ19439
Biological process	1.50744e-05	9	75	9.40634	Ribonucleoside diphosphate metabolic process	http://amigo.geneontology.org/amigo/term/GO:0009185	PRQ59169 PRQ59883 PRQ42597 PRQ43746 PRQ43774 PRQ43796 PRQ43797 PRQ30430 PRQ19439
Biological process	1.45518e-05	36	1105	2.55376	Carbohydrate metabolic process	http://amigo.geneontology.org/amigo/term/GO:0005975	PRQ59169 PRQ59883 PRQ46307 PRQ47087 PRQ50559 PRQ52057 PRQ52058 PRQ54318 PRQ42597 PRQ43746 PRQ43774 PRQ43796 PRQ43797 PRQ44657 PRQ36566 PRQ37469 PRQ37473 PRQ37475 PRQ37531 PRQ39067 PRQ39524 PRQ39765 PRQ39997 PRQ40989 PRQ41121 PRQ30388 PRQ30430 PRQ25095 PRQ26414 PRQ26418 PRQ17438 PRQ17810 PRQ19439 PRQ19454 PRQ19526 PRQ20886
Biological process	1.45518e-05	9	73	9.66405	Glycolytic process	http://amigo.geneontology.org/amigo/term/GO:0006096	PRQ59169 PRQ59883 PRQ42597 PRQ43746 PRQ43774 PRQ43796 PRQ43797 PRQ30430 PRQ19439
Biological process	1.45518e-05	9	73	9.66405	ADP metabolic process	http://amigo.geneontology.org/amigo/term/GO:0046031	PRQ59169 PRQ59883 PRQ42597 PRQ43746 PRQ43774 PRQ43796 PRQ43797 PRQ30430 PRQ19439
Biological process	1.45518e-05	9	73	9.66405	ATP generation from ADP	http://amigo.geneontology.org/amigo/term/GO:0006757	PRQ59169 PRQ59883 PRQ42597 PRQ43746 PRQ43774 PRQ43796 PRQ43797 PRQ30430 PRQ19439
Biological process	1.30458e-05	15	227	5.17971	Purine-containing compound metabolic process	http://amigo.geneontology.org/amigo/term/GO:0072521	PRQ57416 PRQ59169 PRQ59883 PRQ53209 PRQ42597 PRQ43746 PRQ43774 PRQ43796 PRQ43797 PRQ40236 PRQ30430 PRQ24088 PRQ25244 PRQ25246 PRQ19439
Biological process	1.10572e-05	32	892	2.81206	Catabolic process	http://amigo.geneontology.org/amigo/term/GO:0009056	PRQ57645 PRQ59169 PRQ59391 PRQ59569 PRQ59883 PRQ47355 PRQ49910 PRQ50038 PRQ50559 PRQ42597 PRQ43746 PRQ43774 PRQ43796 PRQ43797 PRQ45829 PRQ38580 PRQ39067 PRQ39524 PRQ39942 PRQ30430 PRQ33681 PRQ24057 PRQ25095 PRQ25605 PRQ26414 PRQ26596 PRQ17438 PRQ17810 PRQ18730 PRQ18731 PRQ19439 PRQ19526
Biological process	6.58514e-06	11	106	8.13442	Negative regulation of hydrolase activity	http://amigo.geneontology.org/amigo/term/GO:0051346	PRQ36377 PRQ36384 PRQ36387 PRQ39319 PRQ39321 PRQ39327 PRQ39329 PRQ39332 PRQ39334 PRQ39439 PRQ20440
Biological process	5.09264e-06	10	81	9.67731	Nucleoside diphosphate metabolic process	http://amigo.geneontology.org/amigo/term/GO:0009132	PRQ57416 PRQ59169 PRQ59883 PRQ42597 PRQ43746 PRQ43774 PRQ43796 PRQ43797 PRQ30430 PRQ19439
Biological process	4.35928e-06	10	79	9.9223	Nucleotide phosphorylation	http://amigo.geneontology.org/amigo/term/GO:0046939	PRQ57416 PRQ59169 PRQ59883 PRQ42597 PRQ43746 PRQ43774 PRQ43796 PRQ43797 PRQ30430 PRQ19439
Biological process	4.23625e-06	10	78	10.0495	Nucleoside diphosphate phosphorylation	http://amigo.geneontology.org/amigo/term/GO:0006165	PRQ57416 PRQ59169 PRQ59883 PRQ42597 PRQ43746 PRQ43774 PRQ43796 PRQ43797 PRQ30430 PRQ19439
Biological process	1.0702e-06	45	1382	2.55237	Small molecule metabolic process	http://amigo.geneontology.org/amigo/term/GO:0044281	PRQ57416 PRQ58286 PRQ59169 PRQ59391 PRQ59711 PRQ59883 PRQ47935 PRQ50038 PRQ50083 PRQ50559 PRQ53209 PRQ54318 PRQ42597 PRQ43746 PRQ43774 PRQ43796 PRQ43797 PRQ45075 PRQ45316 PRQ45334 PRQ45420 PRQ36101 PRQ36566 PRQ37308 PRQ37531 PRQ38407 PRQ39606 PRQ39997 PRQ40236 PRQ41121 PRQ41411 PRQ30388 PRQ30430 PRQ34548 PRQ23973 PRQ24057 PRQ24088 PRQ25244 PRQ25246 PRQ26888 PRQ27113 PRQ27485 PRQ17810 PRQ19439 PRQ…
Biological process	3.15219e-08	13	97	10.5054	Translational elongation	http://amigo.geneontology.org/amigo/term/GO:0006414	PRQ58597 PRQ58871 PRQ46127 PRQ49165 PRQ42261 PRQ43824 PRQ38504 PRQ38958 PRQ39901 PRQ40708 PRQ28413 PRQ33693 PRQ19731
Biological process	9.20952e-09	16	148	8.47418	Protein folding	http://amigo.geneontology.org/amigo/term/GO:0006457	PRQ56099 PRQ60181 PRQ50056 PRQ50213 PRQ42373 PRQ36894 PRQ40092 PRQ40932 PRQ32668 PRQ32670 PRQ34495 PRQ35025 PRQ21970 PRQ24175 PRQ27224 PRQ16820
Biological process	5.30362e-54	120	1620	5.80639	Organonitrogen compound biosynthetic process	http://amigo.geneontology.org/amigo/term/GO:1901566	PRQ54497 PRQ56326 PRQ57416 PRQ58286 PRQ58597 PRQ58871 PRQ58997 PRQ59035 PRQ59602 PRQ59871 PRQ59873 PRQ60119 PRQ60539 PRQ46037 PRQ46127 PRQ46188 PRQ46766 PRQ46939 PRQ47275 PRQ48594 PRQ49165 PRQ49793 PRQ50083 PRQ50214 PRQ50433 PRQ50745 PRQ50904 PRQ51223 PRQ51254 PRQ51890 PRQ52119 PRQ52275 PRQ53209 PRQ53625 PRQ53636 PRQ54005 PRQ41791 PRQ41935 PRQ42261 PRQ43285 PRQ43824 PRQ43931 PRQ44238 PRQ44299 PRQ…
Biological process	3.58498e-68	113	1036	8.54985	Cellular amide metabolic process	http://amigo.geneontology.org/amigo/term/GO:0043603	PRQ54497 PRQ56326 PRQ58597 PRQ58871 PRQ58997 PRQ59035 PRQ59602 PRQ59871 PRQ59873 PRQ60119 PRQ60539 PRQ46037 PRQ46127 PRQ46188 PRQ46766 PRQ46939 PRQ47275 PRQ48594 PRQ49165 PRQ49793 PRQ50214 PRQ50433 PRQ50745 PRQ50904 PRQ51223 PRQ51254 PRQ51890 PRQ52119 PRQ52275 PRQ53625 PRQ53636 PRQ54005 PRQ41791 PRQ41935 PRQ42261 PRQ43079 PRQ43285 PRQ43407 PRQ43408 PRQ43824 PRQ43931 PRQ44238 PRQ44299 PRQ44315 PRQ…
Biological process	1.71962e-68	108	914	9.26227	Amide biosynthetic process	http://amigo.geneontology.org/amigo/term/GO:0043604	PRQ54497 PRQ56326 PRQ58597 PRQ58871 PRQ58997 PRQ59035 PRQ59602 PRQ59871 PRQ59873 PRQ60119 PRQ60539 PRQ46037 PRQ46127 PRQ46188 PRQ46766 PRQ46939 PRQ47275 PRQ48594 PRQ49165 PRQ49793 PRQ50214 PRQ50433 PRQ50745 PRQ50904 PRQ51223 PRQ51254 PRQ51890 PRQ52119 PRQ52275 PRQ53625 PRQ53636 PRQ54005 PRQ41791 PRQ41935 PRQ42261 PRQ43285 PRQ43824 PRQ43931 PRQ44238 PRQ44299 PRQ44315 PRQ44410 PRQ44539 PRQ44862 PRQ…
Biological process	1.38568e-69	108	890	9.51203	Peptide biosynthetic process	http://amigo.geneontology.org/amigo/term/GO:0043043	PRQ54497 PRQ56326 PRQ58597 PRQ58871 PRQ58997 PRQ59035 PRQ59602 PRQ59871 PRQ59873 PRQ60119 PRQ60539 PRQ46037 PRQ46127 PRQ46188 PRQ46766 PRQ46939 PRQ47275 PRQ48594 PRQ49165 PRQ49793 PRQ50214 PRQ50433 PRQ50745 PRQ50904 PRQ51223 PRQ51254 PRQ51890 PRQ52119 PRQ52275 PRQ53625 PRQ53636 PRQ54005 PRQ41791 PRQ41935 PRQ42261 PRQ43285 PRQ43824 PRQ43931 PRQ44238 PRQ44299 PRQ44315 PRQ44410 PRQ44539 PRQ44862 PRQ…
Biological process	1.09367e-69	108	879	9.63107	Translation	http://amigo.geneontology.org/amigo/term/GO:0006412	PRQ54497 PRQ56326 PRQ58597 PRQ58871 PRQ58997 PRQ59035 PRQ59602 PRQ59871 PRQ59873 PRQ60119 PRQ60539 PRQ46037 PRQ46127 PRQ46188 PRQ46766 PRQ46939 PRQ47275 PRQ48594 PRQ49165 PRQ49793 PRQ50214 PRQ50433 PRQ50745 PRQ50904 PRQ51223 PRQ51254 PRQ51890 PRQ52119 PRQ52275 PRQ53625 PRQ53636 PRQ54005 PRQ41791 PRQ41935 PRQ42261 PRQ43285 PRQ43824 PRQ43931 PRQ44238 PRQ44299 PRQ44315 PRQ44410 PRQ44539 PRQ44862 PRQ…
Biological process	1.09367e-69	113	995	8.90215	Peptide metabolic process	http://amigo.geneontology.org/amigo/term/GO:0006518	PRQ54497 PRQ56326 PRQ58597 PRQ58871 PRQ58997 PRQ59035 PRQ59602 PRQ59871 PRQ59873 PRQ60119 PRQ60539 PRQ46037 PRQ46127 PRQ46188 PRQ46766 PRQ46939 PRQ47275 PRQ48594 PRQ49165 PRQ49793 PRQ50214 PRQ50433 PRQ50745 PRQ50904 PRQ51223 PRQ51254 PRQ51890 PRQ52119 PRQ52275 PRQ53625 PRQ53636 PRQ54005 PRQ41791 PRQ41935 PRQ42261 PRQ43079 PRQ43285 PRQ43407 PRQ43408 PRQ43824 PRQ43931 PRQ44238 PRQ44299 PRQ44315 PRQ…

## Sheet: Table S6
Table S6. Predicted subcellular localization of proteins encoded by the 580 coding RNAs.
Subcellular localization of the 580 rose proteins were predicted by TargetP ver. 2.0 based on the presence of N-terminal presequences.
Secreted proteins with signal peptide (SP), mitochondrial protein with mitochondrial transit peptide (mTP), chloroplast proteins with chloroplast transit peptide (cTP), and other indicates proteins targeted to other subcellular localizations.
Accession No.	Description	Prediction	OTHER	SP	mTP	cTP
PRQ15838	putative EF-hand domain pair protein	OTHER	0.999979	1.8e-05	2e-06	0
PRQ15911	putative EF-hand domain pair protein	OTHER	0.99971	0.000248	1.8e-05	2.1e-05
PRQ15934	putative transcription factor WD40-like family	OTHER	0.99942	0.000487	8e-05	4e-06
PRQ16032	putative NADH-ubiquinone reductase complex 1 MLRQ subunit	OTHER	0.4197	0.350388	0.194995	0.032224
PRQ16203	putative ribosomal protein S28e	OTHER	0.988725	0.005019	0.005045	0.001178
PRQ16301	putative ribosomal protein S19e	OTHER	0.998957	0.000906	0.000129	8e-06
PRQ16315	putative ClpA/B family, P-loop containing nucleoside triphosphate hydrolase	OTHER	0.999921	6.5e-05	9e-06	4e-06
PRQ16335	putative nucleotide-binding alpha-beta plait domain-containing protein	OTHER	0.580567	0.000534	0.019646	0.076907
PRQ16426	putative 50S ribosomal protein L30e	OTHER	0.999963	3.1e-05	5e-06	1e-06
PRQ16534	hypothetical protein	OTHER	0.999995	5e-06	0	0
PRQ16562	putative ribosomal protein S7e	OTHER	0.999969	8e-06	2.3e-05	0
PRQ16629	putative Heat shock protein 70 family	SP	0.0006	0.998491	0.000897	1e-05
PRQ16746	hypothetical protein	OTHER	0.866096	0.131925	0.000704	0.00015
PRQ16790	putative Actin family	OTHER	0.999955	4.3e-05	1e-06	2e-06
PRQ16820	putative calreticulin/calnexin, concanavalin A-like lectin/glucanase domain-containing protein	SP	0.000218	0.99976	2.1e-05	1e-06
PRQ16827	putative stress up-regulated Nod 19	SP	2.5e-05	0.999974	1e-06	0
PRQ17007	putative EF-hand domain pair protein	OTHER	0.998951	0.000607	0.000441	0
PRQ17142	putative chromatin remodeling & transcription regulator BTB-POZ family	OTHER	0.999964	2.6e-05	1e-06	9e-06
PRQ17147	putative transcription factor/ chromatin remodeling BED-type(Zn) family	OTHER	0.999955	2.3e-05	7e-06	2e-06
PRQ17216	putative PB1 domain, Zinc finger, ZZ-type, Next to BRCA1, central domain-containing protein	OTHER	0.99968	0.000212	0.000107	0
PRQ17261	putative vesicle-fusing ATPase	OTHER	0.99981	0.000188	1e-06	1e-06
PRQ17307	putative poly(ADP-ribose) polymerase, catalytic domain, RST domain of plant	OTHER	0.997956	0.001825	0.000112	7.3e-05
PRQ17358	putative development/cell death domain-containing protein	OTHER	0.980017	0.018615	0.000876	0.000478
PRQ17438	putative cellulase	SP	0.000655	0.999333	1.1e-05	1e-06
PRQ17455	putative transcription factor WRKY family	OTHER	0.998544	0.001067	0.000299	8e-06
PRQ17552	putative Late embryogenesis abundant protein, LEA-14	OTHER	0.999961	3.3e-05	2e-06	2e-06
PRQ17554	putative Late embryogenesis abundant protein, LEA-14	OTHER	0.999977	2.2e-05	1e-06	0
PRQ17560	putative Late embryogenesis abundant protein, LEA-14	OTHER	0.999868	3.5e-05	5e-06	2.5e-05
PRQ17567	putative Late embryogenesis abundant protein, LEA-14	OTHER	0.999859	0.000107	7e-06	3e-06
PRQ17584	putative transcription factor WRKY family	OTHER	0.999977	1.1e-05	1e-05	1e-06
PRQ17598	putative plectin/S10	OTHER	0.998751	0.001139	0.000109	0
PRQ17713	putative phospholipid-hydroperoxide glutathione peroxidase	mTP	0.009885	0.001305	0.982701	0.005938
PRQ17734	putative oxalate--CoA ligase	OTHER	0.998925	0.000436	0.000432	0.000113
PRQ17808	60S ribosomal protein L24	OTHER	0.934928	6e-06	0.040024	0.024926
PRQ17809	putative peptidase S54, rhomboid	OTHER	0.999972	2e-06	2e-06	2.4e-05
PRQ17810	putative inositol oxygenase	OTHER	0.999632	0.000365	3e-06	0
PRQ17832	putative Myb/SANT-like domain-containing protein	OTHER	0.995345	4.7e-05	5.7e-05	0.002931
PRQ18039	putative S-adenosyl-L-methionine-dependent methyltransferase	OTHER	0.998649	0.00108	0.000137	0.000103
PRQ18086	putative Heat shock chaperonin-binding, acetyltransferase A, auxiliary subunit	OTHER	0.999976	1.4e-05	9e-06	0
PRQ18095	putative 43kDa postsynaptic protein	OTHER	0.999932	6.5e-05	3e-06	1e-06
PRQ18154	putative bifunctional inhibitor/plant lipid transfer protein/seed storage helical	SP	0.000888	0.99896	6.5e-05	8.5e-05
PRQ18172	putative small heat shock protein HSP20	mTP	0.004464	1e-06	0.953673	0.041767
PRQ18237	putative ribosomal protein L15e	OTHER	0.997328	3.2e-05	0.002418	0.00022
PRQ18335	putative hyaluronan/mRNA-binding protein	OTHER	0.99995	4.7e-05	0	4e-06
PRQ18371	hypothetical protein	OTHER	0.999871	9e-06	9e-06	9.9e-05
PRQ18376	putative ribosomal protein S9	OTHER	0.987618	0.000121	0.001045	0.01116
PRQ18480	putative ribosomal protein L37ae	OTHER	0.970534	0.0291	0.000224	0.000136
PRQ18730	putative peroxidase	SP	6.7e-05	0.999749	9.5e-05	8.6e-05
PRQ18731	putative peroxidase	OTHER	0.999364	0.000602	3e-05	2e-06
PRQ18753	putative Late embryogenesis abundant protein, LEA-14	OTHER	0.999952	3.5e-05	1e-06	6e-06
PRQ18754	putative Late embryogenesis abundant protein, LEA-14	OTHER	0.99998	1.7e-05	1e-06	1e-06
PRQ18756	putative Late embryogenesis abundant protein, LEA-14	OTHER	0.999822	8.4e-05	8e-06	3.8e-05
PRQ18757	putative Late embryogenesis abundant protein, LEA-14	OTHER	0.999984	1.2e-05	1e-06	1e-06
PRQ19294	putative transport and Golgi organization protein	OTHER	0.997231	0.001063	0.000691	0.000432
PRQ19295	putative chromatin remodeling & transcriptional activation HMG family	OTHER	0.999986	9e-06	5e-06	0
PRQ19439	putative diphosphate--fructose-6-phosphate 1-phosphotransferase	OTHER	0.999317	0.000673	6e-06	4e-06
PRQ19448	putative transcription factor bZIP family	OTHER	1	0	0	0
PRQ19454	CP12-3 [Source:Projected from Arabidopsis thaliana (AT1G76560) UniProtKB/TrEMBL;Acc:A0A178WDK7]	cTP	0.000958	1e-06	9.1e-05	0.998898
PRQ19468	hypothetical protein	OTHER	0.997574	6e-05	1.8e-05	0.001187
PRQ19483	putative parvalbumin	OTHER	0.981327	4.2e-05	1.7e-05	0.018493
PRQ19526	putative cellulase	OTHER	0.99985	9.1e-05	1e-05	1e-06
PRQ19731	Elongation factor 1-gamma	OTHER	0.846819	0.00499	0.096423	0.051699
PRQ19950	putative Late embryogenesis abundant protein, LEA-14	OTHER	0.99904	0.000921	5e-06	2.4e-05
PRQ19954	putative Late embryogenesis abundant protein, LEA-14	OTHER	0.999673	9e-05	9.7e-05	1.9e-05
PRQ20079	putative ribosomal protein L10P	OTHER	0.999943	3.7e-05	2.1e-05	0
PRQ20124	putative oxidoreductase	OTHER	0.996607	5.9e-05	0.00324	8.8e-05
PRQ20133	putative ribosomal protein S2	OTHER	0.998809	0.000985	0.000111	8.7e-05
PRQ20390	putative cellular retinaldehyde binding/alpha-tocopherol transport, GOLD domain, CRAL/TRIO	OTHER	0.999996	4e-06	0	0
PRQ20436	40S ribosomal protein S23	OTHER	0.998914	0.000164	0.000918	0
PRQ20440	putative proteinase inhibitor I20	SP	0	1	0	0
PRQ20658	putative powdery mildew resistance protein, RPW8	OTHER	0.999693	0.000269	3.7e-05	0
PRQ20800	putative cytochrome c, class IA/ IB	OTHER	0.941705	0.0499	1.2e-05	0.008293
PRQ20886	putative carboxy-lyase	OTHER	0.999982	1.2e-05	5e-06	1e-06
PRQ20935	hypothetical protein	OTHER	0.628114	0.192879	0.141615	0.03688
PRQ21071	putative Heat shock protein 70 family	OTHER	0.998353	0.001631	1.5e-05	1e-06
PRQ21248	putative mitochondrial carrier protein	OTHER	0.887959	0.003694	0.022904	0.084969
PRQ21273	putative 14-3-3 protein	OTHER	0.999919	7.9e-05	2e-06	0
PRQ21501	putative pollen allergen Ole e 1 family	SP	0.000117	0.999822	5.7e-05	4e-06
PRQ21509	putative flavanone 3-dioxygenase	OTHER	0.999643	0.00035	5e-06	2e-06
PRQ21512	putative flavanone 3-dioxygenase	OTHER	0.999609	0.000362	1.9e-05	9e-06
PRQ21532	hypothetical protein	OTHER	0.947151	0.047998	0.004708	0.000113
PRQ21637	putative transcription factor bZIP family	OTHER	0.999909	6.4e-05	2.7e-05	0
PRQ21656	putative universal stress protein A	OTHER	0.999318	0.000569	2.4e-05	7.9e-05
PRQ21692	putative Late embryogenesis abundant protein, LEA-14	OTHER	0.999872	0.000106	2e-06	1.7e-05
PRQ21719	hypothetical protein	OTHER	0.999867	4e-06	0.000122	7e-06
PRQ21768	putative ribosomal protein S6e	OTHER	0.999872	9.7e-05	2.7e-05	2e-06
PRQ21815	putative phosphate-induced protein	SP	0.000398	0.999403	3.4e-05	0.000124
PRQ21844	putative cyanohydrin beta-glucosyltransferase	OTHER	0.974017	0.000337	0.001166	0.023281
PRQ21970	putative peptidylprolyl isomerase	OTHER	0.993566	0.00362	0.000444	0.002348
PRQ22267	putative UDP-glucuronosyl/UDP-glucosyltransferase	OTHER	0.997653	0.00107	0.000499	0.000775
PRQ22724	putative ribosomal protein S14	OTHER	0.909941	0.059701	7.3e-05	0.029963
PRQ23510	hypothetical protein	OTHER	0.999947	3.6e-05	1.7e-05	0
PRQ23722	putative nucleotide-binding alpha-beta plait domain-containing protein	OTHER	0.996943	0.002996	5.2e-05	8e-06
PRQ23774	putative ribosomal protein S25	OTHER	0.99987	0.000129	1e-06	0
PRQ23918	putative cathepsin F	SP	0.011966	0.98802	1.3e-05	0
PRQ23973	putative squalene synthase	OTHER	0.999599	0.000189	0.000121	3e-05
PRQ24057	putative arginine decarboxylase	OTHER	0.98902	0.002559	0.000147	0.007518
PRQ24059	putative V-ATPase proteolipid subunit	OTHER	0.971563	0.024583	0.000286	0.003546
PRQ24072	putative transcription factor bZIP family	OTHER	0.999987	4e-06	9e-06	1e-06
PRQ24088	putative ATP synthase, F0 complex, subunit E	OTHER	0.381524	0.233655	0.048037	0.334204
PRQ24171	putative ribosomal protein L38e	OTHER	0.961869	0.037887	0.000238	5e-06
PRQ24173	putative chromatin remodeler Bromodomain family	OTHER	0.999962	2.9e-05	7e-06	1e-06
PRQ24175	putative Heat shock protein 70 family	mTP	0.000208	0	0.99976	3.2e-05
PRQ24242	putative cysteine alpha-hairpin motif superfamily	OTHER	0.853497	0.051237	0.005709	0.089523
PRQ24297	60S ribosomal protein L4	OTHER	0.592606	0.000549	0.036805	0.205051
PRQ24648	putative ribosomal protein L3	OTHER	0.995382	0.00034	0.003615	0.000643
PRQ24658	putative cytochrome P450	SP	0.183839	0.747675	0.027516	0.013872
PRQ24710	putative ribosomal protein L30e	OTHER	0.862637	0.132626	0.004489	0.000238
PRQ24793	hypothetical protein	SP	0.048819	0.926488	0.013515	0.010217
PRQ24875	putative alcohol dehydrogenase	OTHER	0.994878	0.00486	0.000187	4.5e-05
PRQ24877	putative alcohol dehydrogenase	OTHER	0.995648	0.004098	0.000181	4.5e-05
PRQ24878	alcohol dehydrogenase	OTHER	0.995601	0.004325	4.6e-05	2.7e-05
PRQ25038	putative dual-specificity kinase TKL-Pl-4 family	OTHER	0.962988	0.002217	0.02577	0.004397
PRQ25067	putative laccase	SP	0.000342	0.999657	1e-06	0
PRQ25085	putative amino acid transporter, transmembrane domain-containing protein	OTHER	0.998393	5.7e-05	1e-06	0.001548
PRQ25095	putative chitinase	SP	4e-05	0.999959	0	1e-06
PRQ25244	putative hydroxymethylglutaryl-CoA reductase (NADPH)	OTHER	0.999994	5e-06	2e-06	0
PRQ25246	putative hydroxymethylglutaryl-CoA reductase (NADPH)	OTHER	0.999994	2e-06	2e-06	0
PRQ25273	putative ankyrin repeat-containing domain-containing protein	OTHER	0.999757	0.000242	0	1e-06
PRQ25412	putative ribosomal protein L32e	OTHER	0.98642	5.3e-05	0.012453	0.001062
PRQ25424	putative peptidylprolyl isomerase	OTHER	0.999971	2.9e-05	0	0
PRQ25475	hypothetical protein	OTHER	0.931519	0.019417	0.046563	0.002491
PRQ25568	putative Longin-like domain-containing protein	OTHER	0.967898	0.017387	0.009719	0.003624
PRQ25605	putative proteasome endopeptidase complex	OTHER	0.999978	2.1e-05	1e-06	0
PRQ25730	putative ribosomal protein L14P	OTHER	0.8987	0.062162	0.035263	0.003627
PRQ25812	putative H/ACA ribonucleoprotein complex, subunit Nop10	OTHER	0.963405	0.034385	0.002154	4.6e-05
PRQ25856	putative ADF/Cofilin, ADF-H/Gelsolin-like domain-containing protein	OTHER	0.884508	0.001319	0.108937	0.002294
PRQ26084	putative ribosomal protein S13	OTHER	0.989619	4.2e-05	0.001343	0.008953
PRQ26137	putative nepenthesin	SP	0.000164	0.999806	1.3e-05	1.5e-05
PRQ26360	putative HSP20-like chaperone	OTHER	0.999471	0.000446	8.2e-05	2e-06
PRQ26361	putative HSP20-like chaperone	OTHER	0.999339	0.00041	0.000249	3e-06
PRQ26368	putative universal stress protein A	OTHER	0.999663	0.000334	3e-06	0
PRQ26388	putative ribosomal protein L22e	OTHER	0.997459	0.000726	0.000795	0.00101
PRQ26402	putative Late embryogenesis abundant protein, LEA5-type	mTP	0.062556	0.01766	0.744158	0.175609
PRQ26407	putative ribosomal protein L18e	OTHER	0.999925	2.2e-05	4e-05	7e-06
PRQ26414	putative pectinesterase	SP	3.3e-05	0.999965	2e-06	1e-06
PRQ26418	putative sucrose synthase	OTHER	0.979191	0.000118	0.020688	2e-06
PRQ26426	putative transcription factor AP2-EREBP family	OTHER	0.998232	0.000102	0.001302	0.000362
PRQ26430	putative ribosomal protein L19/L19e	OTHER	0.986734	1.4e-05	0.013124	0.000126
PRQ26485	putative selenoprotein SelK/SelG	OTHER	0.922643	0.003563	0.003555	0.001011
PRQ26498	putative ribosomal protein S5/S7	OTHER	0.999875	0.0001	1.1e-05	1.3e-05
PRQ26562	putative V-ATPase proteolipid subunit	OTHER	0.967982	0.023487	0.000327	0.008146
PRQ26577	putative protein disulfide-isomerase	SP	7e-06	0.999993	0	0
PRQ26594	putative transcription factor NAM family	OTHER	0.999766	0.000124	2.3e-05	8.1e-05
PRQ26596	putative proteasome endopeptidase complex	OTHER	0.994092	0.000621	0.003547	0.000949
PRQ26671	hypothetical protein	OTHER	0.998423	4.6e-05	3e-06	0.001527
PRQ26684	putative ribosomal protein S17/S11	OTHER	0.999527	5.3e-05	0.000102	0.000313
PRQ26811	putative enoyl-CoA hydratase	OTHER	0.998059	0.001531	0.000161	0.000247
PRQ26812	putative enoyl-CoA hydratase	OTHER	0.999347	0.00041	0.000203	3.9e-05
PRQ26888	putative chorismate mutase	cTP	0.253195	0.031766	0.069426	0.331025
PRQ26893	putative transcription factor WRKY family	OTHER	0.999267	0.00072	5e-06	8e-06
PRQ27113	putative monodehydroascorbate reductase (NADH)	OTHER	0.999828	0.000171	1e-06	0
PRQ27130	putative cathepsin L	OTHER	0.619452	0.344857	0.019667	0.006711
PRQ27224	putative Heat shock protein Hsp90 family	SP	0.008509	0.991233	0.000252	2e-06
PRQ27314	putative dehydrin	OTHER	1	0	0	0
PRQ27485	putative aspartate transaminase	OTHER	0.998087	0.00017	2.7e-05	0.001618
PRQ27723	putative polyadenylate binding protein	OTHER	0.996556	0.000765	0.002278	0.000323
PRQ27740	putative actinidain	SP	0.000665	0.999326	9e-06	0
PRQ27821	putative transcription factor C2H2 family	OTHER	0.999904	2.5e-05	0	5.1e-05
PRQ27865	hypothetical protein	OTHER	0.818784	0.003029	0.177673	0.000506
PRQ27918	hypothetical protein	SP	0	1	0	0
PRQ28010	putative small heat shock protein HSP20	OTHER	0.998929	0.000513	0.000407	0.000146
PRQ28392	putative transcription factor WRKY family	OTHER	0.999955	3.7e-05	3e-06	5e-06
PRQ28413	putative trypanosoma cruzi ribosomal protein P2	OTHER	0.816217	0.160016	0.006398	0.014288
PRQ28522	putative Ubiquitin domain-containing protein	OTHER	0.997355	0.000634	0.001999	1e-05
PRQ28731	putative major facilitator, sugar transporter, major facilitator superfamily	OTHER	0.999848	0.000138	1e-05	4e-06
PRQ28904	putative nucleophile aminohydrolase	OTHER	0.997782	0.002045	0.000128	1.5e-05
PRQ28952	hypothetical protein	OTHER	0.46685	0.209338	0.32318	0.000527
PRQ28991	putative transcription factor AP2-EREBP family	OTHER	0.999849	0.00013	1.8e-05	3e-06
PRQ29003	hypothetical protein	OTHER	0.813307	0.105305	0.023992	0.035427
PRQ29035	putative transcription factor Hap3/NF-YB family	OTHER	0.997825	4e-05	0.002095	3.8e-05
PRQ29098	putative pyruvate decarboxylase	OTHER	0.831821	0.010646	0.003558	0.13635
PRQ29110	putative PMR5 domain, PC-Esterase, protein trichome birefringence-like 37/38	SP	0.000229	0.999665	0.000105	2e-06
PRQ29148	putative 14-3-3 protein	OTHER	0.999994	4e-06	1e-06	0
PRQ29209	putative ribosomal protein L5	OTHER	0.999786	0.000153	5.1e-05	1e-05
PRQ29229	hypothetical protein	SP	0.00015	0.999803	1.8e-05	2.7e-05
PRQ29335	putative ribosomal protein L44e	OTHER	0.986393	0.011991	9.4e-05	0.001506
PRQ29443	putative ribosomal protein S11	OTHER	0.99998	1.9e-05	1e-06	0
PRQ29854	putative ribosomal protein L2	OTHER	0.840031	0.000543	0.159344	6.8e-05
PRQ29932	putative Late embryogenesis abundant protein, LEA-14	OTHER	0.999977	1.7e-05	0	3e-06
PRQ30388	putative glyceraldehyde-3-phosphate dehydrogenase (phosphorylating)	cTP	0.013954	0.000124	0.064364	0.903057
PRQ30430	putative phosphoglycerate kinase	OTHER	0.998569	0.00053	0.000897	4e-06
PRQ30584	putative protein-synthesizing GTPase	OTHER	0.99661	0.00208	0.001305	3e-06
PRQ30689	putative glutathione transferase	OTHER	0.999845	0.000124	2.4e-05	6e-06
PRQ30750	putative gibberellin 2-beta-dioxygenase	OTHER	0.899938	0.005168	0.015134	0.07342
PRQ31032	putative bulb-type lectin domain, PAN/Apple domain-containing protein	SP	0.000346	0.999648	4e-06	1e-06
PRQ31305	hypothetical protein	OTHER	0.9413	0.001901	0.026554	0.029497
PRQ31354	putative nucleophile aminohydrolase	OTHER	0.990791	0.006029	0.001555	0.000852
PRQ31588	putative transcription factor Hap3/NF-YB family	OTHER	0.939957	0.000603	0.037946	0.020072
PRQ31785	putative nucleotide-binding alpha-beta plait domain-containing protein	OTHER	0.999485	5.4e-05	3.1e-05	0.000429
PRQ31925	putative phytepsin	SP	0.021914	0.977986	7.2e-05	1e-05
PRQ32023	hypothetical protein	SP	8e-06	0.999991	0	0
PRQ32042	putative ribosomal protein S8e	OTHER	0.999864	3.2e-05	0.000103	1e-06
PRQ32277	putative ribosomal protein L1	OTHER	0.999283	7.7e-05	0.000627	1.2e-05
PRQ32333	putative ubiquitin	OTHER	0.998793	0.000601	0.0006	4e-06
PRQ32369	putative ribosomal protein S25	OTHER	0.999864	0.000135	1e-06	0
PRQ32517	putative poly(A)-specific ribonuclease	OTHER	0.560301	0.414638	0.000186	0.0246
PRQ32668	putative chaperone DnaJ	OTHER	0.999419	0.000575	5e-06	1e-06
PRQ32670	putative chaperone DnaJ	OTHER	0.999545	0.000441	1.4e-05	0
PRQ32761	putative Late embryogenesis abundant protein, LEA-14	OTHER	0.99946	5.3e-05	5e-06	0.000334
PRQ33113	putative zinc/iron permease	SP	0.013978	0.985953	5.2e-05	0
PRQ33234	putative histone deacetylase	OTHER	0.996188	0.003705	0.000101	6e-06
PRQ33235	putative histone deacetylase transcription factor C2H2 family	OTHER	0.9999	2.1e-05	7.9e-05	0
PRQ33276	putative UDP-glucuronate decarboxylase	OTHER	0.997797	0.001654	0.000472	5.2e-05
PRQ33336	hypothetical protein	OTHER	0.831895	0.107674	0.058608	0.000242
PRQ33546	60S ribosomal protein L12	OTHER	0.999904	2.3e-05	6.4e-05	9e-06
PRQ33566	putative major intrinsic protein	OTHER	0.999999	1e-06	0	0
PRQ33598	putative protein disulfide-isomerase	SP	0.000482	0.999501	1.5e-05	0
PRQ33681	putative proteasome endopeptidase complex	OTHER	0.998893	9.7e-05	5e-06	0.001001
PRQ33693	putative protein-synthesizing GTPase	OTHER	0.999891	9.1e-05	1.8e-05	1e-06
PRQ33747	40S ribosomal protein S23	OTHER	0.998914	0.000164	0.000918	0
PRQ33783	putative L-ascorbate peroxidase	OTHER	0.999639	0.000227	0.000118	1.6e-05
PRQ33852	putative transcription factor Hap3/NF-YB family	OTHER	0.999555	0.000409	2.5e-05	1.1e-05
PRQ33910	putative transcription factor C2H2 family	OTHER	0.98713	0.012767	9.8e-05	4e-06
PRQ33911	putative transcription factor C2H2 family	OTHER	0.995528	0.004357	0.000112	1e-06
PRQ33915	putative transcription factor C2H2 family	OTHER	0.996364	0.003526	0.000106	2e-06
PRQ33918	putative transcription factor C2H2 family	OTHER	0.999728	0.000233	3.6e-05	2e-06
PRQ33939	putative transcription factor Hap3/NF-YB family	OTHER	0.999555	0.000409	2.5e-05	1.1e-05
PRQ33943	putative small heat shock protein HSP20	OTHER	0.998262	9.9e-05	0.001625	1.4e-05
PRQ33982	hypothetical protein	OTHER	0.971309	0.0018	0.003153	0.000969
PRQ34047	putative Metallothionein, family 15, plant	OTHER	0.99225	0.007746	2e-06	1e-06
PRQ34186	putative aminoacyltransferase, E1 ubiquitin-activating enzyme	OTHER	0.96899	0.001744	0.002686	0.021974
PRQ34307	putative purine-nucleoside phosphorylase	OTHER	0.987368	0.010238	0.002304	7.8e-05
PRQ34495	putative peptidylprolyl isomerase	SP	4.4e-05	0.999953	2e-06	0
PRQ34548	putative asparagine synthase (glutamine-hydrolyzing)	OTHER	0.998466	0.000863	0.000535	2.6e-05
PRQ34554	putative protein-serine/threonine phosphatase	cTP	0.04765	1e-06	5e-06	0.800292
PRQ34556	putative mitogen-activated protein kinase kinase kinase STE-STE11 family	OTHER	0.992866	0.00216	0.000869	0.00313
PRQ34557	putative mitogen-activated protein kinase kinase kinase STE-STE11 family	OTHER	0.999602	0.000389	9e-06	0
PRQ34559	putative PH domain-containing protein	OTHER	0.999966	3.2e-05	2e-06	0
PRQ34633	putative ribosomal protein S4e	OTHER	0.845553	0.000386	0.153837	0.000208
PRQ34833	putative transcription factor Hap3/NF-YB family	OTHER	0.99997	2.8e-05	1e-06	0
PRQ34855	putative ribosomal protein L10e	OTHER	0.99445	0.000129	0.005321	6e-06
PRQ35025	putative Heat shock protein Hsp90 family	OTHER	0.999947	5e-05	2e-06	1e-06
PRQ35852	putative cytochrome P450	OTHER	0.81974	0.17559	0.003163	0.00129
PRQ35929	putative glutathione-disulfide reductase	OTHER	0.999279	0.000343	0.000362	1.5e-05
PRQ36080	putative ribosomal protein S3Ae	OTHER	0.999923	4.6e-05	3.1e-05	0
PRQ36101	putative oxidoreductase	OTHER	0.995346	0.004648	6e-06	0
PRQ36139	putative nucleophile aminohydrolase	OTHER	0.997514	0.001685	0.000558	0.000214
PRQ36350	putative ribosomal protein S19/S15	OTHER	0.999994	3e-06	1e-06	2e-06
PRQ36377	putative proteinase inhibitor I13, potato inhibitor I	OTHER	0.778782	0.221202	1.6e-05	0
PRQ36384	putative proteinase inhibitor I13, potato inhibitor I	OTHER	0.898455	0.101529	1.6e-05	0
PRQ36387	putative proteinase inhibitor I13, potato inhibitor I	OTHER	0.862823	0.137167	1.1e-05	0
PRQ36467	putative HR-like lesion-inducer	SP	0.115431	0.88119	0.003208	9.1e-05
PRQ36536	hypothetical protein	OTHER	0.849885	0.002488	0.140245	0.007254
PRQ36540	hypothetical protein	OTHER	0.983683	0.016312	3e-06	0
PRQ36561	putative ribosomal protein L5 eukaryotic/L18 archaeal	OTHER	0.934398	0.000162	0.014299	0.000815
PRQ36566	putative malate dehydrogenase	OTHER	0.995605	0.002775	0.001176	0.000443
PRQ36668	putative ribosomal protein L14e	OTHER	0.99965	3.4e-05	0.000316	0
PRQ36705	putative ribosomal protein L14e	OTHER	0.999629	3.6e-05	0.000336	0
PRQ36747	putative translation Initiation factor eIF-4e	OTHER	0.999882	0.000116	0	2e-06
PRQ36762	putative ribosomal protein L14P	OTHER	0.870095	0.074296	0.035616	0.01937
PRQ36777	putative oxidoreductase	OTHER	0.996402	0.000683	0.002691	0.000209
PRQ36894	putative chaperonin Cpn60/TCP-1 family, groEL-like apical domain, groEL-like equatorial	mTP	0.002038	2e-06	0.997934	2.6e-05
PRQ37019	putative mitochondrial import receptor subunit TOM7	OTHER	0.654281	0.181967	0.162821	0.000716
PRQ37053	putative thioredoxin-disulfide reductase	SP	0.000227	0.995956	0.00058	0.003073
PRQ37229	hypothetical protein	OTHER	0.998215	0.000992	0.0004	0.000372
PRQ37305	hypothetical protein	SP	0.278745	0.63226	0.016798	0.071453
PRQ37308	putative lysine--tRNA ligase	OTHER	0.999999	1e-06	0	0
PRQ37419	putative NADPH--hemoprotein reductase	OTHER	0.999581	7.7e-05	1.5e-05	6.3e-05
PRQ37442	putative ribosomal protein S7e	OTHER	0.99996	8e-06	3.2e-05	0
PRQ37447	hypothetical protein	mTP	0.256375	4.5e-05	0.716761	0.026714
PRQ37469	putative xyloglucan:xyloglucosyl transferase	SP	5.5e-05	0.99994	2e-06	1e-06
PRQ37473	putative xyloglucan:xyloglucosyl transferase	SP	0.000138	0.999857	1e-06	2e-06
PRQ37475	putative xyloglucan:xyloglucosyl transferase	SP	0.00025	0.999745	1e-06	2e-06
PRQ37531	putative xylose isomerase	SP	0.000919	0.999068	1.3e-05	0
PRQ37662	putative UDP-glucuronate 4-epimerase	OTHER	0.998527	0.001057	2.9e-05	9.7e-05
PRQ37958	putative ribosomal protein S8	OTHER	0.869561	0.125453	0.002312	0.001899
PRQ37990	putative Extensin domain-containing protein	OTHER	0.99454	0.005342	9.9e-05	1.9e-05
PRQ37991	hypothetical protein	OTHER	0.999757	0.000225	1.6e-05	0
PRQ38047	putative bifunctional inhibitor/plant lipid transfer protein/seed storage helical	SP	0	1	0	0
PRQ38188	putative perakine reductase	OTHER	0.530434	0.001949	0.467472	0.000143
PRQ38290	40S ribosomal protein S8	OTHER	0.999735	0.000101	0.000163	1e-06
PRQ38301	putative peptidylprolyl isomerase	OTHER	0.99993	6.8e-05	2e-06	0
PRQ38337	putative crocetin glucosyltransferase	OTHER	0.671315	0.001211	0.155682	0.159672
PRQ38407	putative adenosylhomocysteinase	OTHER	0.999716	0.000265	1.7e-05	0
PRQ38482	putative G-patch domain-containing protein	OTHER	0.999881	3.6e-05	8.2e-05	0
PRQ38486	hypothetical protein	OTHER	0.923166	0.003066	0.044121	0.025013
PRQ38504	putative protein-synthesizing GTPase	OTHER	0.999924	6.7e-05	9e-06	0
PRQ38570	putative ribosomal protein L13	OTHER	0.951872	0.000184	0.015261	0.030093
PRQ38580	putative proteasome endopeptidase complex	OTHER	0.999677	0.000214	6.2e-05	3.1e-05
PRQ38637	hypothetical protein	OTHER	0.996859	0.00314	1e-06	0
PRQ38639	putative ribosomal protein S13	OTHER	0.990646	3.4e-05	0.001552	0.007732
PRQ38669	putative pyridoxal phosphatase	OTHER	0.999935	5.9e-05	6e-06	0
PRQ38696	putative carboxylesterase, 2-hydroxyisoflavanone dehydratase	OTHER	0.999384	0.000574	3.3e-05	7e-06
PRQ38706	putative ribosomal protein S9	OTHER	0.995431	0.000138	0.002743	0.001665
PRQ38791	putative nucleophile aminohydrolase	OTHER	0.949971	0.008428	0.009993	0.029582
PRQ38958	putative translation elongation factor EF1B/ribosomal protein S6	OTHER	0.999862	1e-05	6e-06	0.00012
PRQ39067	putative beta-amylase	OTHER	0.557724	0.00034	0.136167	0.303113
PRQ39161	putative C2 domain-containing protein	OTHER	0.999917	7.3e-05	1e-05	0
PRQ39179	putative ribosomal protein S21e	OTHER	0.95255	0.047327	9.6e-05	1.9e-05
PRQ39181	putative rapid ALkalinization Factor	OTHER	0.597541	0.275965	0.004185	0.028494
PRQ39214	Translationally-controlled tumor protein	OTHER	0.999945	4.9e-05	6e-06	0
PRQ39297	putative ribosomal protein L19/L19e	OTHER	0.981138	1e-05	0.017108	0.001733
PRQ39319	putative START-like domain, Bet v I type allergen	OTHER	0.987679	0.001475	0.010719	0.00011
PRQ39321	putative START-like domain, Bet v I type allergen	OTHER	0.975344	0.010953	0.0062	0.000279
PRQ39327	putative START-like domain, Bet v I type allergen	OTHER	0.999017	0.000885	6.4e-05	3.3e-05
PRQ39329	putative START-like domain, Bet v I type allergen	OTHER	0.998923	0.000963	6.5e-05	4.8e-05
PRQ39332	putative START-like domain, Bet v I type allergen	OTHER	0.998862	0.001032	7.3e-05	3.1e-05
PRQ39334	putative START-like domain, Bet v I type allergen	OTHER	0.998779	0.000992	0.000165	6.3e-05
PRQ39354	putative importin-alpha, importin-beta-binding domain, importin subunit alpha	OTHER	0.999045	9.7e-05	0.00085	0
PRQ39374	putative ribosomal protein L29e	OTHER	0.999874	0.000115	1.1e-05	0
PRQ39391	hypothetical protein	OTHER	0.996895	0.001899	1e-06	0.001204
PRQ39439	putative START-like domain, Bet v I type allergen	OTHER	0.998273	0.001525	0.000123	7.8e-05
PRQ39491	putative transcription factor WRKY family	OTHER	0.999998	2e-06	0	0
PRQ39512	hypothetical protein	SP	0.000546	0.999446	7e-06	0
PRQ39524	putative beta-fructofuranosidase	OTHER	0.734359	0.002686	0.113508	0.142099
PRQ39540	putative protein-serine/threonine phosphatase	OTHER	0.99826	0.001448	0.00024	4e-05
PRQ39606	putative methionine adenosyltransferase	OTHER	0.99913	0.000864	3e-06	1e-06
PRQ39744	putative ribosomal protein S27e	OTHER	0.946729	0.053158	8.6e-05	6e-06
PRQ39765	putative transaldolase	cTP	0.007753	7e-06	2.9e-05	0.991937
PRQ39808	putative ribosomal protein S27e	OTHER	0.943872	0.056014	7.9e-05	9e-06
PRQ39813	putative GRAM domain-containing protein	OTHER	0.998858	0.001138	4e-06	0
PRQ39839	putative IQ motif, EF-hand binding, BAG domain-containing protein	OTHER	0.825174	0.000521	0.11224	0.060513
PRQ39870	putative transcription factor MADS-MIKC family	OTHER	0.999939	2.6e-05	3.5e-05	0
PRQ39876	putative nuclear transport factor 2, NTF2-like domain-containing protein	OTHER	0.998894	0.001102	1e-06	3e-06
PRQ39880	putative stress-associated endoplasmic reticulum protein	OTHER	0.489102	0.107764	0.402642	0.00041
PRQ39901	putative rubber elongation factor	OTHER	0.998772	0.000954	0.000266	8e-06
PRQ39930	putative ribosomal protein L22/L17	OTHER	0.999988	1.1e-05	1e-06	0
PRQ39942	putative proteasome endopeptidase complex	OTHER	0.991336	0.00818	0.000361	0.000108
PRQ39997	putative glyceraldehyde-3-phosphate dehydrogenase (phosphorylating)	OTHER	0.982644	0.003861	0.013244	0.000236
PRQ39998	putative NADH-ubiquinone reductase complex 1 MLRQ subunit	OTHER	0.535764	0.113712	0.33045	0.019334
PRQ40051	putative vinorine synthase	OTHER	0.994348	0.005533	8.5e-05	1e-06
PRQ40092	putative T-complex protein 1, epsilon subunit	OTHER	0.999361	9e-05	0.000468	8e-05
PRQ40148	putative ribosomal protein L15	OTHER	0.998384	2.3e-05	0.001592	1e-06
PRQ40221	hypothetical protein	OTHER	0.947188	0.000989	0.011422	0.031251
PRQ40236	putative H(+)-transporting two-sector ATPase	mTP	0.002899	1e-06	0.994691	0.002399
PRQ40344	hypothetical protein	OTHER	0.99994	1.2e-05	2e-05	2.6e-05
PRQ40392	putative vacuolar protein sorting-associated protein Ist1	OTHER	0.921425	0.003176	0.073278	0.002056
PRQ40412	putative transcription factor MYB-HB-like family	OTHER	0.999983	1.5e-05	2e-06	0
PRQ40417	putative transcription factor RAV family	OTHER	0.999887	6e-06	0	0.000106
PRQ40708	putative translation elongation factor IF5A	OTHER	0.999878	9.1e-05	3.1e-05	0
PRQ40750	putative transcription factor NAM family	OTHER	0.983894	0.005593	0.00033	0.010119
PRQ40778	putative ribonuclease T(2)	SP	0.002012	0.997988	0	0
PRQ40791	putative ribosomal protein L34Ae	OTHER	0.85269	4.2e-05	0.145487	0.001776
PRQ40852	putative Porin domain-containing protein	OTHER	0.986082	0.013106	0.000759	4.1e-05
PRQ40879	hypothetical protein	SP	0.180708	0.819035	0.000228	1.8e-05
PRQ40884	hypothetical protein	cTP	0.065505	7e-06	0.001421	0.927928
PRQ40885	hypothetical protein	cTP	0.039392	0.000161	0.005859	0.80753
PRQ40932	putative groES chaperonin family	OTHER	0.613466	0.009328	0.275032	0.09996
PRQ40971	putative zinc-binding ribosomal protein	OTHER	0.998714	0.000924	0.000341	1.9e-05
PRQ40982	putative Acid phosphatase	SP	0.004305	0.995661	2.8e-05	2e-06
PRQ40989	putative xyloglucan:xyloglucosyl transferase	SP	0.002277	0.997529	6.4e-05	0.000107
PRQ41006	putative aminoacyltransferase, E1 ubiquitin-activating enzyme	OTHER	0.868422	0.00049	0.131068	1.1e-05
PRQ41121	putative phosphoglucomutase (alpha-D-glucose-1,6-bisphosphate-dependent)	OTHER	0.914403	0.002618	0.065992	0.005564
PRQ41136	putative small GTPase superfamily, ARF/SAR type, P-loop containing nucleoside triphosphate hydrolase	OTHER	0.855942	0.001207	0.142786	3.4e-05
PRQ41148	hypothetical protein	OTHER	0.999604	4.6e-05	8e-06	0.000331
PRQ41243	hypothetical protein	OTHER	0.942621	0.057328	1e-05	3.7e-05
PRQ41411	putative glutamine synthetase	OTHER	0.995564	0.001334	0.001855	0.001218
PRQ41413	putative RNA recognition motif domain, nucleotide-binding alpha-beta plait domain-containing protein	OTHER	0.999995	5e-06	0	0
PRQ41535	putative transcription factor C2H2 family	OTHER	0.994954	0.005041	4e-06	0
PRQ41791	putative ribosomal protein S19/S15	OTHER	0.999991	3e-06	1e-06	5e-06
PRQ41935	putative ribosomal protein S24e	OTHER	0.994656	2.1e-05	0.005138	0.000183
PRQ42230	putative C2 domain-containing protein	OTHER	0.999974	1.5e-05	8e-06	3e-06
PRQ42261	putative rubber elongation factor	OTHER	0.999769	0.000224	6e-06	1e-06
PRQ42364	putative protein disulfide-isomerase	SP	1e-05	0.99999	0	0
PRQ42368	putative universal stress protein A	OTHER	0.999849	0.000146	5e-06	0
PRQ42373	Calreticulin	SP	8.5e-05	0.999901	1.4e-05	0
PRQ42447	putative small GTPase superfamily, ARF/SAR type, P-loop containing nucleoside triphosphate hydrolase	OTHER	0.82539	0.001058	0.173454	5.1e-05
PRQ42597	putative phosphotransferase (phosphomutase)	OTHER	0.998857	0.001017	0.0001	2.3e-05
PRQ42668	putative aminoacyltransferase, E1 ubiquitin-activating enzyme	OTHER	0.997519	0.001493	0.000986	1e-06
PRQ42789	putative transcription factor WRKY family	OTHER	0.999464	0.000153	9e-06	0.000331
PRQ42888	putative pyruvate decarboxylase	OTHER	0.999523	0.000316	3e-06	1.3e-05
PRQ43079	putative glutathione transferase	OTHER	0.999864	0.000101	3.4e-05	0
PRQ43265	Metallothionein-like protein type 2 MET1	OTHER	0.912308	0.087598	6.4e-05	3e-06
PRQ43285	putative ribosomal protein L36e	OTHER	0.983417	3.1e-05	0.000369	0.016177
PRQ43297	putative Heat shock protein 70 family	OTHER	0.999498	0.000494	7e-06	1e-06
PRQ43320	putative ADF/Cofilin, ADF-H/Gelsolin-like domain-containing protein	OTHER	0.999593	0.000259	8.2e-05	5.2e-05
PRQ43337	putative inorganic diphosphatase	OTHER	0.999666	0.000319	5e-06	1e-05
PRQ43338	hypothetical protein	OTHER	0.973056	0.025734	0.000312	0.000897
PRQ43407	putative glutathione transferase	OTHER	0.994874	0.00461	4.3e-05	0.00047
PRQ43408	putative glutathione transferase	OTHER	0.998872	0.001107	1.1e-05	1e-05
PRQ43485	putative HAT dimerization domain, ribonuclease H-like domain, hAT-like transposase, RNase-H	OTHER	0.999869	6.8e-05	6.2e-05	0
PRQ43491	putative PLAC8 motif-containing protein	OTHER	0.999505	0.000494	1e-06	0
PRQ43517	putative Ubiquitin domain-containing protein	OTHER	0.998793	0.000601	0.0006	4e-06
PRQ43542	putative senescence regulator S40	OTHER	0.998642	8.6e-05	0.001013	0.000249
PRQ43588	putative vesicle-fusing ATPase	OTHER	0.999934	6.4e-05	2e-06	0
PRQ43608	putative heavy metal-associated domain, HMA	OTHER	0.999993	7e-06	0	0
PRQ43746	putative pyruvate kinase	OTHER	0.943328	0.004193	0.032653	0.019182
PRQ43774	putative phosphopyruvate hydratase	OTHER	0.959209	0.005276	0.032918	0.002574
PRQ43796	putative fructose-bisphosphate aldolase	mTP	0.426833	0.000445	0.568407	0.004288
PRQ43797	putative fructose-bisphosphate aldolase	OTHER	0.998683	0.000506	0.000797	7e-06
PRQ43824	putative ribosomal protein L12 family	OTHER	0.878311	0.116876	0.003037	0.001419
PRQ43931	putative ribosomal protein L1	OTHER	0.999353	6.5e-05	0.000572	9e-06
PRQ44109	putative Late embryogenesis abundant protein, LEA-14	OTHER	0.999968	6e-06	8e-06	9e-06
PRQ44114	putative Late embryogenesis abundant protein, LEA-14	OTHER	0.999924	1.6e-05	9e-06	2.8e-05
PRQ44115	putative Late embryogenesis abundant protein, LEA-14	OTHER	0.999946	1e-05	1.1e-05	2.1e-05
PRQ44116	putative Late embryogenesis abundant protein, LEA-14	OTHER	0.999916	5.1e-05	1.1e-05	1.6e-05
PRQ44233	putative fruit bromelain	SP	0.004876	0.995118	5e-06	0
PRQ44238	putative ribosomal protein L37ae	OTHER	0.930335	0.005173	0.046641	0.017171
PRQ44299	putative ribosomal protein S28e	OTHER	0.983618	0.001836	0.009259	0.004728
PRQ44315	putative ribosomal protein S5/S7	OTHER	0.999951	4.7e-05	2e-06	0
PRQ44405	putative glycine rich protein	SP	1.5e-05	0.999983	1e-06	0
PRQ44410	putative ribosomal protein L21e	OTHER	0.952255	0.000267	0.046538	0.000936
PRQ44539	putative 60S ribosomal protein L6E	OTHER	0.992552	4.2e-05	0.003439	0.003949
PRQ44542	putative leucine-rich repeat-containing, plant-type, leucine-rich repeat domain, L	SP	0.003155	0.996836	7e-06	0
PRQ44596	hypothetical protein	SP	0	0.999998	1e-06	0
PRQ44639	putative nucleotide-binding alpha-beta plait domain-containing protein	OTHER	0.997989	0.000233	0.001707	3e-05
PRQ44657	putative galactinol--sucrose galactosyltransferase, Alpha-galactosidase	OTHER	0.988273	0.000885	0.000392	0.009744
PRQ44708	hypothetical protein	OTHER	0.917194	0.058555	0.023635	0.00057
PRQ44757	putative transcription factor HSF-type-DNA-binding family	OTHER	0.999997	2e-06	1e-06	0
PRQ44797	putative protein O-GlcNAc transferase	OTHER	0.995559	0.000168	0.000175	0
PRQ44839	putative serine/threonine-protein phosphatase with EF-hands	OTHER	0.999978	1.9e-05	0	3e-06
PRQ44862	putative proteasome component (PCI) domain, tetratricopeptide-like helical domain-containing protein	OTHER	0.999872	0.000123	5e-06	0
PRQ44972	putative cathepsin B	SP	4.5e-05	0.999929	1.9e-05	6e-06
PRQ45075	putative methionine adenosyltransferase	OTHER	0.999849	0.00015	1e-06	0
PRQ45116	putative small GTPase superfamily, ARF/SAR type, P-loop containing nucleoside triphosphate hydrolase	OTHER	0.826201	0.001026	0.172676	5.1e-05
PRQ45133	putative protein-serine/threonine phosphatase	OTHER	0.999852	0.000117	8e-06	1.9e-05
PRQ45178	putative ribosomal protein S27e	OTHER	0.946729	0.053158	8.6e-05	6e-06
PRQ45214	hypothetical protein	OTHER	0.999617	8e-05	0.000247	3e-06
PRQ45316	UTP--glucose-1-phosphate uridylyltransferase	OTHER	0.997782	0.000539	0.001643	3.5e-05
PRQ45334	putative isocitrate dehydrogenase (NADP(+))	OTHER	0.999914	6.8e-05	1.8e-05	0
PRQ45339	putative translation protein, beta-barrel	OTHER	0.996722	0.003031	0.000189	5.8e-05
PRQ45341	putative universal stress protein A	OTHER	0.99922	0.000508	0.000271	0
PRQ45353	putative ribosomal protein S17/S11	OTHER	0.999396	5.6e-05	0.000237	0.000306
PRQ45420	putative glutamine synthetase	OTHER	0.998835	0.001033	6.5e-05	6.4e-05
PRQ45463	putative glutathione transferase	OTHER	0.995515	0.002845	0.001481	0.000142
PRQ45528	putative aminoacyltransferase, E1 ubiquitin-activating enzyme	OTHER	0.944353	0.000242	0.055403	0
PRQ45829	putative peroxidase	SP	0.001988	0.997773	0.000228	9e-06
PRQ45905	hypothetical protein	OTHER	0.999997	0	2e-06	0
PRQ46037	putative ribosomal protein S24e	OTHER	0.994164	2.1e-05	0.005536	0.000277
PRQ46097	putative Heat shock protein 70 family	OTHER	0.983557	0.00165	0.014786	5e-06
PRQ46127	putative translation elongation factor IF5A, translation elongation factor P	OTHER	0.999821	0.00015	2.8e-05	0
PRQ46188	putative ribosomal protein L39e	OTHER	0.940099	0.00759	0.051707	0.000548
PRQ46307	putative galactinol--sucrose galactosyltransferase	OTHER	0.993448	0.000553	0.005035	0.000954
PRQ46398	putative 50S ribosomal protein L30e	OTHER	0.999705	0.00029	4e-06	1e-06
PRQ46447	putative early nodulin 93 ENOD93 protein	OTHER	0.873526	0.002218	0.0074	0.048795
PRQ46469	putative enoyl-CoA hydratase	OTHER	0.999446	0.000391	0.000132	3e-05
PRQ46599	putative transcription factor Lambda-DB family	OTHER	0.996203	0.000105	0.002895	0.000794
PRQ46732	putative profilin	OTHER	0.996909	0.00294	0.00011	3.9e-05
PRQ46766	putative ribosomal protein L31e	OTHER	0.999808	4.5e-05	0.000144	3e-06
PRQ46905	putative harbinger transposase-derived nuclease domain-containing protein	OTHER	0.999997	3e-06	0	0
PRQ46939	putative ribosomal protein S3	OTHER	0.999574	0.000132	0.000293	0
PRQ47014	putative cathepsin H	SP	0.000473	0.999524	3e-06	0
PRQ47087	putative sucrose synthase	OTHER	0.998012	0.000213	0.00177	2e-06
PRQ47275	putative ribosomal protein S30	OTHER	0.918702	0.037477	0.002293	0.036126
PRQ47355	putative S-phase kinase-associated protein	OTHER	0.999916	7.9e-05	6e-06	0
PRQ47520	putative transcription factor bZIP family	OTHER	0.999979	8e-06	0	8e-06
PRQ47935	putative gamma-glutamyl-gamma-aminobutyrate hydrolase	OTHER	0.998667	7.4e-05	0.001242	1.1e-05
PRQ47981	putative transcription factor HSF-type-DNA-binding family	OTHER	0.998712	4.5e-05	0.001225	1.6e-05
PRQ48052	putative actinidain	OTHER	0.727306	0.213938	0.011021	0.002205
PRQ48112	putative GH3 family protein	OTHER	0.999768	0.000226	1e-06	4e-06
PRQ48145	hypothetical protein	OTHER	0.969197	0.030728	7.5e-05	0
PRQ48220	hypothetical protein	OTHER	0.675894	0.324102	3e-06	1e-06
PRQ48247	putative phytosulfokine	SP	1e-06	0.999986	4e-06	9e-06
PRQ48415	putative cinnamyl-alcohol dehydrogenase	OTHER	0.941843	0.058134	1.5e-05	7e-06
PRQ48558	hypothetical protein	SP	4.5e-05	0.999952	0	3e-06
PRQ48589	putative transcription factor Hap3/NF-YB family	OTHER	0.986328	2.3e-05	0.013595	4.6e-05
PRQ48594	putative ribosomal protein S6e	OTHER	0.999851	0.000121	2.4e-05	2e-06
PRQ48765	putative annexin	OTHER	0.999111	0.00077	5.1e-05	4.7e-05
PRQ48772	putative cysteine-rich transmembrane CYSTM domain-containing protein	SP	0.338549	0.655741	1e-06	0.00537
PRQ48824	putative transcription factor AP2-EREBP family	OTHER	0.999016	0.000417	1.5e-05	0.000549
PRQ48882	hypothetical protein	OTHER	0.99797	0.001377	0.000268	0.00037
PRQ49020	Probable ATP synthase 24 kDa subunit, mitochondrial [Source:Projected from Arabidopsis thaliana (AT2G21870) UniProtKB/Swiss-Prot;Acc:Q9SJ12]	mTP	0.016221	0	0.983678	9.7e-05
PRQ49164	putative Actin family	OTHER	0.999948	5e-05	1e-06	1e-06
PRQ49165	putative rubber elongation factor	OTHER	0.999544	0.000379	4.1e-05	1.1e-05
PRQ49274	putative ribonucleoside-diphosphate reductase	OTHER	0.999384	0.000363	0.000252	0
PRQ49523	putative transcription factor NAM family	OTHER	0.999818	0.000159	2.2e-05	1e-06
PRQ49646	putative ataxin-2	OTHER	0.969021	0.009565	0.017564	0.003605
PRQ49697	putative EF-hand domain pair protein	OTHER	0.921703	0.000155	0.077607	0.000526
PRQ49708	putative cysteine-rich transmembrane CYSTM domain-containing protein	OTHER	0.781523	0.218435	3.9e-05	3e-06
PRQ49793	putative ribosomal protein L3	OTHER	0.995382	0.00034	0.003615	0.000643
PRQ49832	putative transcription factor C2H2 family	cTP	0.375579	0.151984	0.01235	0.433414
PRQ49910	putative armadillo-like helical protein	OTHER	0.999972	2.8e-05	0	0
PRQ50022	hypothetical protein	OTHER	0.999773	0.000205	2e-06	2e-05
PRQ50038	putative acyl-CoA oxidase	OTHER	0.630168	0.000807	0.368796	0.000225
PRQ50056	putative chaperonin Cpn60/TCP-1 family, groEL-like apical domain, groEL-like equatorial	OTHER	0.992209	0.000172	0.003281	0.00432
PRQ50076	putative PMR5 domain, PC-Esterase	SP	5.6e-05	0.999944	0	0
PRQ50083	putative ketol-acid reductoisomerase (NADP(+))	SP	0.439459	0.4635	0.003855	0.042667
PRQ50084	putative actinidain	SP	0.006433	0.99351	4.5e-05	7e-06
PRQ50102	putative aminoacyltransferase, E1 ubiquitin-activating enzyme	OTHER	0.983416	0.00101	0.015401	0.00016
PRQ50108	putative tripeptidyl-peptidase II	SP	1e-05	0.99999	0	0
PRQ50128	putative phosphoenolpyruvate carboxylase	OTHER	0.999722	7.6e-05	0.000202	0
PRQ50158	putative transcription factor Lambda-DB family	OTHER	0.998684	0.001194	3.9e-05	8.2e-05
PRQ50213	putative T-complex protein 1, theta subunit	OTHER	0.998991	0.000165	0.000825	1.9e-05
PRQ50214	putative ribosomal protein L5	OTHER	0.999861	9.6e-05	3.4e-05	8e-06
PRQ50324	putative serine incorporator/TMS membrane protein	OTHER	0.725727	0.006292	0.039699	0.197432
PRQ50394	putative DnaJ domain-containing protein	OTHER	0.663729	0.002725	0.014075	0.310753
PRQ50429	putative cinnamoyl-CoA reductase	OTHER	0.961706	0.038152	0.000113	2.6e-05
PRQ50433	putative ribosomal protein S12e	OTHER	0.996685	0.003313	1e-06	1e-06
PRQ50448	putative ribosomal protein L7	OTHER	0.999994	4e-06	2e-06	0
PRQ50458	putative defective-in-cullin neddylation protein	OTHER	0.977172	0.000775	0.022052	1e-06
PRQ50461	putative transcription factor AP2-EREBP family	OTHER	0.727808	0.000422	0.271674	8.1e-05
PRQ50545	putative cobalamin (vitamin B12) biosynthesis CobW	cTP	0.000557	0	0.000741	0.998651
PRQ50559	putative glycerol kinase	OTHER	0.999908	7.8e-05	1.4e-05	0
PRQ50577	VQ motif-containing protein 11 [Source:Projected from Arabidopsis thaliana (AT1G80450) UniProtKB/Swiss-Prot;Acc:Q9M8L3]	OTHER	0.999967	1.9e-05	1e-06	1.3e-05
PRQ50716	putative DNA/RNA-binding protein Alba	OTHER	0.983183	0.000102	1.9e-05	5.1e-05
PRQ50717	putative glyoxalase/Bleomycin resistance protein/Dihydroxybiphenyl dioxygenase	OTHER	0.998934	0.000691	0.000355	4e-06
PRQ50745	putative ribosomal protein S5	OTHER	0.999805	0.000167	2e-05	7e-06
PRQ50856	putative Heat shock protein 70 family	OTHER	0.998436	0.001428	0.000101	2.2e-05
PRQ50882	putative translation machinery associated TMA7	OTHER	0.973228	0.024829	0.001943	0
PRQ50904	putative ribosomal protein L37e	OTHER	0.980365	5.2e-05	0.000279	0.019301
PRQ51223	putative ribosomal protein S30	OTHER	0.918702	0.037477	0.002293	0.036126
PRQ51254	putative ribosomal protein L28e	OTHER	0.963346	7.2e-05	0.015839	0.020617
PRQ51271	putative inorganic diphosphatase	OTHER	0.999752	0.000246	1e-06	0
PRQ51742	putative alanine transaminase	mTP	0.007252	1.8e-05	0.99263	7e-05
PRQ51890	putative translation protein SH3	OTHER	0.952286	0.000248	0.040986	0.006458
PRQ51918	putative ribosomal protein L7	OTHER	0.999978	1.5e-05	6e-06	0
PRQ51950	putative ribosomal protein L7	OTHER	0.999965	3.2e-05	4e-06	0
PRQ52057	putative xyloglucan:xyloglucosyl transferase, Xyloglucan-specific endo-beta-1,4-glucanase	SP	0.000175	0.99982	4e-06	0
PRQ52058	putative xyloglucan:xyloglucosyl transferase, Xyloglucan-specific endo-beta-1,4-glucanase	SP	0.000328	0.999672	0	0
PRQ52119	putative ribosomal protein 50S-L18Ae/60S-L20/60S-L18A	OTHER	0.964839	0.018259	0.005231	0.002309
PRQ52227	hypothetical protein	OTHER	0.704346	0.014785	0.279004	0.001383
PRQ52275	putative ribosomal protein L27e	OTHER	0.945082	0.000338	0.050859	0.003712
PRQ52277	putative cysteine-rich transmembrane CYSTM domain-containing protein	SP	0.458299	0.538917	9e-06	0.002707
PRQ52281	putative cysteine-rich transmembrane CYSTM domain-containing protein	SP	0.451776	0.51581	2.5e-05	0.031421
PRQ52282	putative cysteine-rich transmembrane CYSTM domain-containing protein	SP	0.469884	0.483954	4.8e-05	0.045817
PRQ52469	putative acetyl-CoA C-acetyltransferase	OTHER	0.910619	0.001933	0.00056	0.078583
PRQ52683	putative Rad60/SUMO-like domain-containing protein	OTHER	0.994696	0.00528	2.3e-05	0
PRQ53086	putative transcription factor AS2-LOB family	OTHER	0.776414	0.000226	0.211963	0.00128
PRQ53126	putative 14-3-3 protein	OTHER	0.999959	4e-05	1e-06	0
PRQ53208	putative S-adenosyl-l-methionine decarboxylase leader peptide	OTHER	0.630444	0.368818	0.000737	1e-06
PRQ53209	putative adenosylmethionine decarboxylase	OTHER	0.998701	0.001186	8e-05	3e-05
PRQ53299	hypothetical protein	SP	0.000421	0.999551	2.6e-05	1e-06
PRQ53303	putative NADH-ubiquinone reductase complex 1 MLRQ subunit	SP	0.431009	0.486521	0.040136	0.038113
PRQ53625	putative ribosomal protein L34Ae	OTHER	0.926439	5.2e-05	0.072857	0.000651
PRQ53636	putative ribosomal protein S4/S9	OTHER	0.999459	1.6e-05	0.000522	2e-06
PRQ53638	putative tubulin	OTHER	0.992163	0.004536	0.00327	3e-05
PRQ53674	putative Porin domain-containing protein	OTHER	0.997963	0.001939	8.1e-05	1.5e-05
PRQ53751	putative polygalacturonate 4-alpha-galacturonosyltransferase	SP	0.000113	0.999867	1.8e-05	1e-06
PRQ53962	putative small GTPase superfamily, ARF/SAR type, P-loop containing nucleoside triphosphate hydrolase	OTHER	0.855604	0.001217	0.143114	3.5e-05
PRQ53985	putative thioredoxin-disulfide reductase	OTHER	0.94199	0.007302	0.045981	0.004613
PRQ54005	putative ribosomal protein L15	OTHER	0.998383	2e-05	0.001595	2e-06
PRQ54304	putative 50S ribosomal protein L30e	OTHER	0.999911	1.1e-05	7.5e-05	3e-06
PRQ54318	putative glycerophosphodiester phosphodiesterase	cTP	0.463408	3.9e-05	0.013206	0.522696
PRQ54331	putative GRAM domain-containing protein	OTHER	0.999968	3.2e-05	0	0
PRQ54497	putative 60S ribosomal protein L6E	OTHER	0.996798	3.8e-05	0.002756	0.000401
PRQ54552	putative transcription regulator A20-like family	OTHER	0.999849	0.000144	4e-06	3e-06
PRQ54858	hypothetical protein	OTHER	0.988586	0.000146	0.010206	0.000702
PRQ55868	putative nascent polypeptide-associated complex subunit alpha	OTHER	0.999986	1.1e-05	3e-06	0
PRQ56099	putative chaperone DnaJ	OTHER	0.999732	0.000253	1.5e-05	0
PRQ56176	putative ribosomal protein L7A/L8	OTHER	0.999947	1.1e-05	4e-05	1e-06
PRQ56180	putative heavy metal-associated domain, HMA	OTHER	0.764442	0.070989	0.054401	0.109603
PRQ56198	hypothetical protein	OTHER	0.999994	4e-06	2e-06	0
PRQ56326	putative ribosomal protein L6	OTHER	0.999601	0.000257	0.000129	1e-06
PRQ56849	putative ribonuclease H-like domain-containing protein	OTHER	0.956282	0.000265	0.043205	5.9e-05
PRQ57097	putative Heat shock protein 70 family	OTHER	0.999572	0.00042	7e-06	0
PRQ57409	putative hyaluronan/mRNA-binding protein	OTHER	0.999986	1.3e-05	0	0
PRQ57416	putative nucleoside-diphosphate kinase	OTHER	0.998323	0.000447	0.001174	4.9e-05
PRQ57527	hypothetical protein	OTHER	0.470452	0.417382	0.104957	0.006152
PRQ57540	putative small auxin-up RNA	OTHER	0.555477	0.00029	0.442696	0.001445
PRQ57645	putative proteasome endopeptidase complex	OTHER	0.998512	0.001344	5.4e-05	8.8e-05
PRQ57747	putative transcription factor/ chromatin remodeling BED-type(Zn) family	OTHER	0.99994	2.8e-05	1e-05	4e-06
PRQ58286	putative 1-aminocyclopropane-1-carboxylate synthase	OTHER	0.995978	0.002665	0.000589	0.000752
PRQ58306	hypothetical protein	OTHER	0.999998	2e-06	0	0
PRQ58456	hypothetical protein	OTHER	0.85707	0.142355	0.000573	1e-06
PRQ58597	hypothetical protein	OTHER	0.999028	0.000806	1.3e-05	0.000137
PRQ58866	hypothetical protein	OTHER	0.999973	2.6e-05	0	0
PRQ58867	hypothetical protein	OTHER	0.999941	5.9e-05	0	0
PRQ58871	putative protein-synthesizing GTPase	OTHER	0.9999	8.2e-05	1.7e-05	1e-06
PRQ58997	putative ribosomal protein L29	OTHER	0.996482	2.5e-05	0.003467	2.3e-05
PRQ59035	putative ribosomal protein L25/L23	OTHER	0.999568	6.5e-05	8.5e-05	0.000281
PRQ59070	putative transcription factor C2H2 family	OTHER	0.998341	0.001167	0.000283	0.000209
PRQ59096	putative UDP-glucuronate decarboxylase	OTHER	0.998023	0.000902	7.8e-05	0.000983
PRQ59106	putative Heat shock protein 70 family	OTHER	0.999661	0.000329	9e-06	1e-06
PRQ59167	hypothetical protein	OTHER	0.999693	0.000281	2.5e-05	0
PRQ59169	putative triose-phosphate isomerase	OTHER	0.999379	0.000147	0.000471	1e-06
PRQ59320	hypothetical protein	OTHER	0.9776	0.022399	0	0
PRQ59321	putative small heat shock protein HSP20	OTHER	0.995294	0.000192	0.002092	0.002414
PRQ59327	putative small heat shock protein HSP20	OTHER	0.978395	0.000178	0.020725	0.000646
PRQ59391	putative nematode resistance protein-like HSPRO1	OTHER	0.999742	5.5e-05	9.1e-05	0.00011
PRQ59398	putative ribosomal protein L10P	OTHER	0.999762	0.000183	5.3e-05	1e-06
PRQ59456	putative transcription factor C3H family	OTHER	0.999272	0.000215	0.000511	2e-06
PRQ59526	putative nucleic acid-binding protein	OTHER	0.999981	1.9e-05	1e-06	0
PRQ59544	putative ataxin-2	SP	0.107424	0.859107	0.032462	0.000664
PRQ59569	putative peroxidase	SP	0.000229	0.997704	0.001542	0.00044
PRQ59602	putative ribosomal protein S26e	OTHER	0.999965	2.5e-05	1e-05	0
PRQ59614	putative expansin/Lol pI	SP	3.9e-05	0.99996	1e-06	0
PRQ59711	putative oxidoreductase	OTHER	0.635004	0.001914	0.361176	0.001642
PRQ59827	putative IQ motif, EF-hand binding protein	OTHER	0.998054	3e-05	0.001908	5e-06
PRQ59851	putative pectinesterase	OTHER	0.783349	0.083842	0.000218	0.033316
PRQ59871	putative ribosomal protein S10	OTHER	0.992783	0.002415	0.000327	0.004238
PRQ59873	putative ribosomal protein S15	OTHER	0.987775	0.001074	0.007517	0.003589
PRQ59883	putative phosphopyruvate hydratase	OTHER	0.938283	0.001611	0.057923	0.002174
PRQ60119	putative ribosomal protein L36e	OTHER	0.977785	2.5e-05	0.000228	0.021956
PRQ60142	putative fibrillarin, S-adenosyl-L-methionine-dependent methyltransferase	OTHER	0.999844	0.000136	1.9e-05	1e-06
PRQ60181	putative Heat shock protein Hsp90 family	OTHER	0.999925	7.1e-05	5e-06	0
PRQ60331	putative aminoacyltransferase, E1 ubiquitin-activating enzyme	OTHER	0.997702	0.001377	0.000918	1e-06
PRQ60409	putative HSP20-like chaperone	OTHER	0.999988	1e-06	7e-06	4e-06
PRQ60539	putative ribosomal protein L40e	OTHER	0.997061	0.002225	0.00067	3.2e-05
PRQ60603	putative transcription factor NAM family	OTHER	0.997891	0.001825	0.000102	0.000162

## Sheet: Table S7
Table S7. Information of the 16 ncRNAs which were highly expressed in the rose suspension cells.
Accession No.	Ensembl Gene ID	Category	1D_R1	1D_R2	1D_R3	3D_R1	3D_R2	3D_R3	Total_FPKM
EPlT00050201685	RchiOBHm_Chr6g0276371	ncRNA	398.098	402.607	464.022	1328.64	1322.9	1342.85	5259.13
EPlT00050199787	RchiOBHm_Chr3g0497641	ncRNA	668.171	801.775	481.959	838.841	435.732	770.098	3996.58
EPlT00050199773	RchiOBHm_Chr3g0497661	ncRNA	750.233	928.177	504.427	794.266	408.233	601.871	3987.21
EPlT00050199292	RchiOBHm_Chr2g0154201	ncRNA	494.618	454.693	441.205	393.477	396.797	382.207	2563
EPlT00050199476	RchiOBHm_Chr2g0153181	ncRNA	106.693	122.347	127.079	637.816	666.234	678.879	2339.05
EPlT00050201483	RchiOBHm_Chr5g0070391	ncRNA	445.574	547.704	547.59	240.121	231.876	223.594	2236.46
EPlT00050202594	RchiOBHm_Chr7g0195101	ncRNA	328.625	332.378	307.485	386.287	408.77	408.14	2171.69
EPlT00050201527	RchiOBHm_Chr6g0270421	ncRNA	289.648	266.376	261.889	213.794	199.47	198.096	1429.27
EPlT00050201105	RchiOBHm_Chr5g0069611	ncRNA	304.386	286.906	279.119	187.157	179.265	182.551	1419.38
EPlT00050200307	RchiOBHm_Chr4g0404301	ncRNA	234.95	220.008	224.917	211.49	216.765	214.431	1322.56
EPlT00050200668	RchiOBHm_Chr4g0412681	ncRNA	222.773	262.436	256.794	190.497	184.237	190.203	1306.94
EPlT00050198669	RchiOBHm_Chr1g0371411	ncRNA	197.435	190.628	190.37	210.47	214.28	215.03	1218.21
EPlT00050200966	RchiOBHm_Chr5g0026931	ncRNA	261.83	271.592	274.31	133.152	131.126	125.477	1197.49
EPlT00050201938	RchiOBHm_Chr6g0279741	ncRNA	192.567	191.101	194.164	175.107	167.021	182.897	1102.86
EPlT00050200624	RchiOBHm_Chr4g0414421	ncRNA	188.356	187.183	187.653	166.522	166.995	157.675	1054.38
EPlT00050200345	RchiOBHm_Chr4g0412291	ncRNA	173.694	158.547	164.395	171.653	188.773	189.856	1046.92

## Sheet: Table S8
Table S8. Information of the 390 up-regulated RNAs.
Accession No.	Ensembl Gene ID	Type	Description	1D_R1	1D_R2	1D_R3	3D_R1	3D_R2	3D_R3	padj	log2FoldChange
EPLT00050198511	RCHIOBHM_CHR1G0354601	ncRNA	Unknown	3.98962	8.94516	5.97603	33.5717	20.822	22.8602	0.000527076	2.03019
EPLT00050198817	RCHIOBHM_CHR2G0158601	ncRNA	Unknown	125.673	138.153	179.281	732.652	823.958	859.743	2.3365e-95	2.44704
EPLT00050199025	RCHIOBHM_CHR2G0106311	ncRNA	Unknown	1.99481	2.98172	1.99201	8.88661	12.8898	16.8967	0.00512578	2.4719
EPLT00050199476	RCHIOBHM_CHR2G0153181	ncRNA	Unknown	2366.84	2774.99	2895.39	13837.4	14339.4	14694.1	2.48901e-146	2.41523
EPLT00050199888	RCHIOBHM_CHR3G0473851	ncRNA	Unknown	1402.35	1283.13	1293.81	6033.02	6167.29	6111.63	0	2.20223
EPLT00050200048	RCHIOBHM_CHR3G0491721	ncRNA	Unknown	103.73	118.275	136.453	500.613	475.933	507.894	1.10019e-58	2.05
EPLT00050200618	RCHIOBHM_CHR4G0392741	ncRNA	Unknown	2.99221	9.93907	3.98402	24.685	29.7458	33.7933	3.119e-05	2.38205
EPLT00050201092	RCHIOBHM_CHR5G0016861	ncRNA	Unknown	4.98702	2.98172	7.96805	22.7102	24.7882	28.8237	0.000144548	2.2599
EPLT00050201099	RCHIOBHM_CHR5G0063101	ncRNA	Unknown	62.8365	49.6953	42.8282	160.946	233.009	242.517	3.05764e-21	2.03445
EPLT00050201463	RCHIOBHM_CHR5G0057991	ncRNA	Unknown	12.9663	6.95735	3.98402	51.3449	34.7034	33.7933	2.44529e-06	2.32608
EPLT00050201641	RCHIOBHM_CHR6G0297071	ncRNA	Unknown	17.9533	17.8903	15.9361	65.1685	91.2204	69.5745	1.10748e-10	2.12558
EPLT00050202166	RCHIOBHM_CHR7G0189201	ncRNA	Unknown	9.97405	5.96344	5.97603	13.8236	39.661	70.5685	2.18426e-05	2.50096
PRQ15802	RCHIOBHM_CHR7G0177411	coding RNA	putative nucleotide-diphospho-sugar transferase	28.9247	28.8233	20.9161	229.077	191.365	188.845	2.68128e-40	2.9534
PRQ15845	RCHIOBHM_CHR7G0177841	coding RNA	putative peroxidase, Acid phosphatase	272.292	261.397	249.997	1344.84	1255.27	1377.58	1.30466e-175	2.34359
PRQ16065	RCHIOBHM_CHR7G0180181	coding RNA	putative ATPase, AAA-type, core, AAA-type ATPase domain-containing protein	96.7483	71.5613	141.433	466.054	493.78	435.338	5.04165e-14	2.17135
PRQ16283	RCHIOBHM_CHR7G0182521	coding RNA	putative transcription factor B3-Domain family	0	0	0	9.87402	4.95763	9.93922	0.000293285	5.49444
PRQ16440	RCHIOBHM_CHR7G0184251	coding RNA	putative transcription factor AP2-EREBP family	0.997405	2.98172	0.996006	23.6976	17.8475	17.8906	6.33183e-06	3.57779
PRQ16773	RCHIOBHM_CHR7G0187861	coding RNA	hypothetical protein	459.804	543.667	508.959	2526.76	2554.17	2673.65	9.72881e-286	2.3581
PRQ16786	RCHIOBHM_CHR7G0188011	coding RNA	putative EamA domain-containing protein	11.9689	5.96344	4.98003	24.685	28.7543	38.763	0.000185803	2.00885
PRQ16791	RCHIOBHM_CHR7G0188061	coding RNA	putative transcription factor C2H2 family	14.9611	16.8964	19.9201	220.191	295.475	242.517	4.54469e-63	3.87205
PRQ16843	RCHIOBHM_CHR7G0188621	coding RNA	hypothetical protein	0	2.98172	4.98003	16.7858	19.8305	15.9028	0.000565522	2.72115
PRQ17173	RCHIOBHM_CHR7G0192161	coding RNA	putative premnaspirodiene oxygenase	74.8054	79.5125	83.6645	346.578	352.983	288.237	2.76066e-39	2.0534
PRQ17555	RCHIOBHM_CHR7G0196281	coding RNA	putative Late embryogenesis abundant protein, LEA-14	955.514	997.882	874.493	4706.94	4270.5	4492.53	0	2.25194
PRQ18033	RCHIOBHM_CHR7G0201471	coding RNA	hypothetical protein	3.98962	9.93907	9.96006	114.539	102.127	110.325	1.15927e-29	3.7744
PRQ18154	RCHIOBHM_CHR7G0202821	coding RNA	putative bifunctional inhibitor/plant lipid transfer protein/seed storage helical	2505.48	2647.77	2835.63	12560.7	12629.1	12836.5	0	2.25092
PRQ18156	RCHIOBHM_CHR7G0202841	coding RNA	putative L-lactate dehydrogenase	178.535	161.013	165.337	935.069	951.865	967.086	3.5717e-151	2.49901
PRQ18249	RCHIOBHM_CHR7G0203911	coding RNA	putative transcription factor MYB-HB-like family	0	2.98172	1.99201	35.5465	18.839	31.8055	1.03243e-08	4.11399
PRQ18381	RCHIOBHM_CHR7G0205401	coding RNA	putative expansin/Lol pI	145.621	145.11	169.321	1168.1	1147.2	1261.29	4.12761e-211	2.9587
PRQ18395	RCHIOBHM_CHR7G0205561	coding RNA	putative flavanone 3-dioxygenase	1.99481	0	1.99201	23.6976	26.7712	28.8237	6.38289e-09	4.31496
PRQ18411	RCHIOBHM_CHR7G0205741	coding RNA	putative flavanone 3-dioxygenase	227.408	211.702	197.209	970.616	978.636	996.904	9.64096e-130	2.21103
PRQ18782	RCHIOBHM_CHR7G0209891	coding RNA	hypothetical protein	9.97405	3.97563	1.99201	25.6724	34.7034	50.69	6.11526e-07	2.80087
PRQ18812	RCHIOBHM_CHR7G0210241	coding RNA	putative tetratricopeptide-like helical domain-containing protein	938.558	853.766	904.373	6514.88	6386.42	6409.8	0	2.84021
PRQ18871	RCHIOBHM_CHR7G0210901	coding RNA	putative RNA-directed DNA polymerase	7.97924	7.95125	1.99201	30.6094	27.7627	16.8967	0.000793952	2.07041
PRQ18878	RCHIOBHM_CHR7G0210971	coding RNA	putative L-3-cyanoalanine synthase	6.98183	18.8842	15.9361	62.2063	51.5594	58.6414	1.23567e-07	2.04381
PRQ19043	RCHIOBHM_CHR7G0212791	coding RNA	putative phosphoribulokinase	91.7612	72.5552	92.6285	1125.64	1089.69	1086.36	3.35124e-265	3.68384
PRQ19139	RCHIOBHM_CHR7G0213871	coding RNA	hypothetical protein	0	0	0	1.9748	7.93221	5.96353	0.0064959	4.85183
PRQ19294	RCHIOBHM_CHR7G0215641	coding RNA	putative transport and Golgi organization protein	1794.33	1840.72	1827.67	15098.4	14990.9	15829.2	0	3.07137
PRQ19420	RCHIOBHM_CHR7G0217021	coding RNA	putative membrane transport protein	4.98702	5.96344	10.9561	66.1559	46.6017	35.7812	3.19982e-09	2.7616
PRQ19632	RCHIOBHM_CHR7G0219341	coding RNA	putative membrane transport protein	0	0	0	4.93701	8.92373	5.96353	0.00144427	5.17294
PRQ19878	RCHIOBHM_CHR7G0222131	coding RNA	hypothetical protein	531.617	508.88	491.031	4551.92	4719.66	5086.89	0	3.22886
PRQ19914	RCHIOBHM_CHR7G0222491	coding RNA	putative transcription factor MADS-type1 family	3.98962	0	0.996006	10.8614	11.8983	17.8906	0.00142439	3.02863
PRQ20373	RCHIOBHM_CHR7G0227461	coding RNA	hypothetical protein	2.99221	7.95125	5.97603	14.811	29.7458	29.8177	0.0005934	2.13545
PRQ20488	RCHIOBHM_CHR7G0228711	coding RNA	putative transcription factor C2H2 family	1.99481	7.95125	2.98802	17.7732	19.8305	14.9088	0.00556903	2.02083
PRQ20639	RCHIOBHM_CHR7G0230351	coding RNA	putative 12-oxophytodienoate reductase	0	1.98781	1.99201	9.87402	10.9068	21.8663	0.000400919	3.42051
PRQ20659	RCHIOBHM_CHR7G0230551	coding RNA	putative powdery mildew resistance protein, RPW8	105.725	98.3968	100.597	757.337	752.568	799.113	1.94013e-150	2.92176
PRQ20837	RCHIOBHM_CHR7G0232471	coding RNA	putative protein kinase RLK-Pelle-LRR-XI-1 family	17.9533	39.7563	37.8482	673.408	737.695	721.587	1.54008e-196	4.47968
PRQ20884	RCHIOBHM_CHR7G0233001	coding RNA	putative transcription factor interactor and regulator LIM family	4.98702	4.96953	12.9481	62.2063	58.5	66.5928	1.76363e-13	3.0317
PRQ21087	RCHIOBHM_CHR7G0235281	coding RNA	hypothetical protein	0.997405	2.98172	6.97204	12.8362	27.7627	17.8906	0.00119526	2.41678
PRQ21131	RCHIOBHM_CHR7G0235801	coding RNA	putative ribonuclease D	4.98702	11.9269	3.98402	38.5087	27.7627	21.8663	0.000262739	2.0761
PRQ21232	RCHIOBHM_CHR7G0236921	coding RNA	putative nepenthesin	0.997405	0	0	12.8362	13.8814	9.93922	3.57166e-05	5.09812
PRQ21264	RCHIOBHM_CHR7G0237271	coding RNA	putative glucose-6-phosphate isomerase	253.341	340.91	298.802	1093.05	1209.66	1289.12	7.34846e-94	2.00776
PRQ21656	RCHIOBHM_CHR7G0241661	coding RNA	putative universal stress protein A	1488.13	1734.37	1729.07	11119.1	10821.5	11471.8	0	2.75439
PRQ21751	RCHIOBHM_CHR7G0242701	coding RNA	putative cysteamine dioxygenase	12.9663	4.96953	7.96805	166.871	169.551	163.997	1.98805e-50	4.27256
PRQ21841	RCHIOBHM_CHR7G0243701	coding RNA	putative phosphate-induced protein	6.98183	2.98172	3.98402	75.0425	73.3729	105.356	3.17421e-24	4.18592
PRQ21932	RCHIOBHM_CHR6G0244721	coding RNA	putative asparaginyl-tRNA synthase (glutamine-hydrolyzing)	4.98702	2.98172	2.98802	22.7102	25.7797	16.8967	0.000111762	2.57755
PRQ22053	RCHIOBHM_CHR6G0246031	coding RNA	putative small auxin-up RNA	0.997405	1.98781	0	48.3827	48.5848	41.7447	8.50309e-18	5.53721
PRQ22056	RCHIOBHM_CHR6G0246061	coding RNA	putative small auxin-up RNA	0.997405	0	0.996006	16.7858	15.8644	16.8967	2.69191e-06	4.63668
PRQ22125	RCHIOBHM_CHR6G0246841	coding RNA	putative squalene monooxygenase	9.97405	3.97563	1.99201	13.8236	25.7797	24.8481	0.00308451	2.01566
PRQ22160	RCHIOBHM_CHR6G0247211	coding RNA	putative C2 domain-containing protein	13.9637	34.7867	8.96405	95.778	97.1696	81.5016	1.73464e-10	2.24907
PRQ22169	RCHIOBHM_CHR6G0247311	coding RNA	putative PC-Esterase, protein trichome birefringence-like 13	2.99221	0	1.99201	12.8362	11.8983	9.93922	0.00443047	2.79957
PRQ22259	RCHIOBHM_CHR6G0248331	coding RNA	putative UDP-glucuronosyl/UDP-glucosyltransferase	9.97405	12.9208	19.9201	46.4079	67.4238	83.4895	8.20632e-09	2.2041
PRQ22314	RCHIOBHM_CHR6G0248931	coding RNA	hypothetical protein	61.8391	73.5491	50.7963	286.346	299.441	318.055	2.52546e-42	2.27919
PRQ22341	RCHIOBHM_CHR6G0249201	coding RNA	hypothetical protein	466.785	510.868	550.791	2219.68	2645.39	2757.14	7.72194e-176	2.31809
PRQ22665	RCHIOBHM_CHR6G0252741	coding RNA	putative transcription factor interactor and regulator LIM family	28.9247	32.7989	30.8762	131.324	120.966	152.07	1.26056e-18	2.12645
PRQ22945	RCHIOBHM_CHR6G0255831	coding RNA	hypothetical protein	15.9585	0.993907	11.9521	57.2693	47.5933	52.6779	0.00708288	2.44666
PRQ22946	RCHIOBHM_CHR6G0255841	coding RNA	putative leucine-rich repeat domain, L domain-containing protein	27.9273	11.9269	13.9441	97.7528	79.3221	90.4469	9.61937e-13	2.31448
PRQ23090	RCHIOBHM_CHR6G0257441	coding RNA	putative leucine-rich repeat-containing, plant-type, leucine-rich repeat domain, L	53.8599	43.7319	32.8682	236.976	194.339	189.839	4.16055e-27	2.25152
PRQ23104	RCHIOBHM_CHR6G0257601	coding RNA	putative leucine-rich repeat-containing, plant-type, leucine-rich repeat domain, L	1.99481	0.993907	3.98402	13.8236	16.8559	15.9028	0.000824872	2.74026
PRQ23112	RCHIOBHM_CHR6G0257701	coding RNA	putative methylcrotonoyl-CoA carboxylase	6.98183	5.96344	5.97603	16.7858	32.7204	29.8177	0.000367243	2.0676
PRQ23340	RCHIOBHM_CHR6G0260271	coding RNA	hypothetical protein	3.98962	3.97563	7.96805	16.7858	24.7882	25.842	0.000950601	2.08092
PRQ23389	RCHIOBHM_CHR6G0260801	coding RNA	hypothetical protein	638.339	619.204	690.232	4472.93	4408.32	4539.24	0	2.78456
PRQ23391	RCHIOBHM_CHR6G0260831	coding RNA	hypothetical protein	177.538	221.641	186.253	2246.34	2725.71	2859.51	8.4312e-121	3.74166
PRQ23858	RCHIOBHM_CHR6G0266031	coding RNA	hypothetical protein	6.98183	3.97563	4.98003	34.5591	12.8898	20.8724	0.0013801	2.10044
PRQ23928	RCHIOBHM_CHR6G0266801	coding RNA	hypothetical protein	1.99481	2.98172	4.98003	7.89921	18.839	17.8906	0.00804383	2.16387
PRQ24359	RCHIOBHM_CHR6G0271581	coding RNA	putative indole-3-pyruvate monooxygenase	5.98443	0.993907	1.99201	17.7732	12.8898	12.921	0.00617019	2.28154
PRQ24374	RCHIOBHM_CHR6G0271741	coding RNA	putative indole-3-pyruvate monooxygenase	0	0.993907	0	6.91181	24.7882	12.921	9.25604e-06	5.38151
PRQ24426	RCHIOBHM_CHR6G0272271	coding RNA	putative molybdenum cofactor sulfurtransferase	4.98702	0.993907	5.97603	19.748	16.8559	13.9149	0.00543173	2.07966
PRQ24831	RCHIOBHM_CHR6G0276801	coding RNA	putative NTF2-like domain-containing protein	0	5.96344	1.99201	16.7858	23.7966	13.9149	0.000555425	2.77493
PRQ24863	RCHIOBHM_CHR6G0277151	coding RNA	putative stearoyl-[acyl-carrier-protein] 9-desaturase	1113.1	1064.47	1042.82	5643.99	5951.14	6010.25	0	2.45071
PRQ24870	RCHIOBHM_CHR6G0277231	coding RNA	putative alcohol dehydrogenase	7.97924	3.97563	19.9201	133.299	125.924	128.216	9.3844e-30	3.60384
PRQ24871	RCHIOBHM_CHR6G0277241	coding RNA	alcohol dehydrogenase	8.97664	5.96344	3.98402	42.4583	53.5424	43.7326	4.6821e-10	2.88459
PRQ24875	RCHIOBHM_CHR6G0277281	coding RNA	putative alcohol dehydrogenase	3574.7	3797.72	3745.98	25330.8	24661.2	24997.1	0	2.75372
PRQ24877	RCHIOBHM_CHR6G0277311	coding RNA	putative alcohol dehydrogenase	15471.7	16889.5	17170.1	105463	102914	102677	0	2.65075
PRQ24878	RCHIOBHM_CHR6G0277321	coding RNA	alcohol dehydrogenase	3820.06	3878.22	3941.19	40570.4	39832.6	39930.8	0	3.36994
PRQ25040	RCHIOBHM_CHR6G0279161	coding RNA	hypothetical protein	9.97405	6.95735	7.96805	35.5465	36.6865	35.7812	7.79866e-06	2.11722
PRQ25390	RCHIOBHM_CHR6G0283201	coding RNA	putative asparagine--tRNA ligase	0.997405	0.993907	0	7.89921	8.92373	11.9271	0.00154549	3.85148
PRQ25391	RCHIOBHM_CHR6G0283211	coding RNA	putative Gnk2-like domain-containing protein	23.9377	28.8233	31.8722	320.906	328.195	276.31	4.40022e-72	3.45075
PRQ25397	RCHIOBHM_CHR6G0283271	coding RNA	putative Gnk2-like domain-containing protein	34.9092	35.7806	23.9041	210.317	213.178	202.76	5.65507e-39	2.7269
PRQ25417	RCHIOBHM_CHR6G0283471	coding RNA	putative GRAM domain-containing protein	4.98702	3.97563	7.96805	19.748	29.7458	26.8359	0.000234069	2.17261
PRQ25698	RCHIOBHM_CHR6G0286501	coding RNA	putative chlorophyll A-B binding protein	23.9377	35.7806	22.9081	116.513	125.924	114.301	3.82115e-16	2.10996
PRQ25701	RCHIOBHM_CHR6G0286531	coding RNA	putative chlorophyll A-B binding protein	3.98962	4.96953	2.98802	11.8488	22.8051	27.8298	0.000572829	2.38636
PRQ25857	RCHIOBHM_CHR6G0288191	coding RNA	putative major facilitator, sugar transporter, major facilitator superfamily	7.97924	17.8903	10.9561	59.2441	77.339	63.611	5.05834e-11	2.44214
PRQ26075	RCHIOBHM_CHR6G0290611	coding RNA	hypothetical protein	1.99481	0.993907	5.97603	23.6976	29.7458	17.8906	1.58147e-05	2.99263
PRQ26083	RCHIOBHM_CHR6G0290721	coding RNA	putative transcription factor OFP family	30.9195	64.6039	34.8602	196.493	207.229	234.566	8.86596e-25	2.29103
PRQ26092	RCHIOBHM_CHR6G0290811	coding RNA	hypothetical protein	4.98702	2.98172	0.996006	13.8236	11.8983	20.8724	0.00321613	2.37795
PRQ26138	RCHIOBHM_CHR6G0291311	coding RNA	putative nepenthesin	640.334	714.619	716.128	4505.51	4591.76	4701.25	0	2.736
PRQ26225	RCHIOBHM_CHR6G0292251	coding RNA	putative major sperm protein (MSP)	578.495	624.173	585.651	2484.3	2673.15	2566.31	2.28275e-260	2.11065
PRQ26282	RCHIOBHM_CHR6G0292891	coding RNA	putative oxidoreductase	14.9611	18.8842	32.8682	87.8787	90.2289	100.386	1.37724e-11	2.06151
PRQ26409	RCHIOBHM_CHR6G0294261	coding RNA	putative transcription factor C2H2 family	166.567	135.171	174.301	1053.56	1048.04	1072.44	1.52921e-174	2.73728
PRQ26418	RCHIOBHM_CHR6G0294361	coding RNA	putative sucrose synthase	13366.2	13944.5	13636.3	67560	65675.7	64811.7	0	2.27401
PRQ26423	RCHIOBHM_CHR6G0294411	coding RNA	hypothetical protein	3.98962	2.98172	4.98003	26.6598	16.8559	38.763	9.84961e-06	2.78339
PRQ26511	RCHIOBHM_CHR6G0295431	coding RNA	putative major facilitator, sugar transporter, major facilitator superfamily	0.997405	5.96344	7.96805	28.6346	39.661	67.5867	6.44093e-09	3.18546
PRQ26539	RCHIOBHM_CHR6G0295711	coding RNA	hypothetical protein	425.892	339.916	391.43	1592.68	1597.35	1653.89	5.85897e-157	2.06557
PRQ26702	RCHIOBHM_CHR6G0297501	coding RNA	putative glycosidase	80.7898	97.4028	86.6525	344.603	391.653	335.946	3.30912e-42	2.01726
PRQ26766	RCHIOBHM_CHR6G0298191	coding RNA	hypothetical protein	211.45	245.495	272.906	1617.36	1564.63	1697.62	3.24196e-232	2.74103
PRQ27048	RCHIOBHM_CHR6G0301171	coding RNA	putative AMP-dependent synthetase/ligase	0	3.97563	1.99201	87.8787	77.339	85.4773	1.24897e-30	5.39109
PRQ27052	RCHIOBHM_CHR6G0301221	coding RNA	putative transcription factor MYB-HB-like family	6.98183	4.96953	9.96006	48.3827	42.6356	28.8237	5.08508e-07	2.45174
PRQ27057	RCHIOBHM_CHR6G0301271	coding RNA	hypothetical protein	808.895	695.735	763.936	3979.23	3930.41	3984.63	0	2.39048
PRQ27203	RCHIOBHM_CHR6G0302821	coding RNA	putative gibberellin regulated protein	683.222	722.57	728.08	4751.38	5243.19	5719.03	0	2.88043
PRQ27267	RCHIOBHM_CHR6G0303511	coding RNA	putative major intrinsic protein	3.98962	3.97563	3.98402	119.476	99.1526	95.4165	1.28406e-34	4.71606
PRQ27294	RCHIOBHM_CHR6G0303811	coding RNA	putative CRAL-TRIO lipid binding domain-containing protein	92.7586	93.4272	95.6165	836.329	821.975	823.961	9.52401e-179	3.13891
PRQ27325	RCHIOBHM_CHR6G0304151	coding RNA	hypothetical protein	562.536	685.796	656.368	5558.08	5273.93	5422.84	0	3.09316
PRQ27596	RCHIOBHM_CHR6G0306951	coding RNA	hypothetical protein	14.9611	25.8416	17.9281	82.9417	95.1865	98.3983	1.14274e-13	2.23487
PRQ27701	RCHIOBHM_CHR6G0308101	coding RNA	putative transcription factor bHLH family	3.98962	0	0	39.4961	40.6526	54.6657	1.44093e-15	5.0806
PRQ27847	RCHIOBHM_CHR6G0309661	coding RNA	hypothetical protein	669.259	677.844	726.088	2930.61	2903.19	3003.63	7.12395e-300	2.09177
PRQ27875	RCHIOBHM_CHR6G0309981	coding RNA	hypothetical protein	0.997405	0	0	15.7984	15.8644	12.921	2.6638e-06	5.38055
PRQ27906	RCHIOBHM_CHR6G0310331	coding RNA	putative transcription factor C3H family	1188.91	1262.26	1294.81	5442.56	5693.34	5741.89	0	2.17168
PRQ27962	RCHIOBHM_CHR6G0310951	coding RNA	putative zinc/iron permease	0	0	0.996006	5.92441	6.94068	5.96353	0.0088183	4.13688
PRQ28295	RCHIOBHM_CHR5G0001531	coding RNA	putative long-chain-alcohol O-fatty-acyltransferase	97.7457	106.348	120.517	648.723	698.034	624.183	1.71894e-105	2.60208
PRQ28426	RCHIOBHM_CHR5G0002931	coding RNA	putative senescence regulator S40	19.9481	13.9147	11.9521	86.8913	73.3729	74.5442	9.23321e-13	2.35785
PRQ28450	RCHIOBHM_CHR5G0003181	coding RNA	putative peroxidase	48.8728	42.738	38.8442	165.883	194.339	185.863	7.70597e-24	2.06558
PRQ28468	RCHIOBHM_CHR5G0003371	coding RNA	putative multi antimicrobial extrusion protein	1.99481	1.98781	3.98402	10.8614	11.8983	21.8663	0.00285098	2.48563
PRQ28621	RCHIOBHM_CHR5G0004981	coding RNA	putative non-specific serine/threonine protein kinase	2.99221	6.95735	2.98802	13.8236	17.8475	21.8663	0.00410372	2.0483
PRQ28725	RCHIOBHM_CHR5G0006101	coding RNA	hypothetical protein	243.367	238.538	228.085	1666.73	1512.08	1681.72	4.71813e-251	2.77525
PRQ28728	RCHIOBHM_CHR5G0006141	coding RNA	hypothetical protein	46.878	56.6527	54.7803	2436.91	2613.66	2791.93	0	5.63032
PRQ28783	RCHIOBHM_CHR5G0006731	coding RNA	putative NADPH:quinone reductase	9.97405	6.95735	3.98402	57.2693	75.356	62.6171	3.56957e-15	3.2228
PRQ28924	RCHIOBHM_CHR5G0008261	coding RNA	putative transcription factor C2H2 family	269.299	322.026	315.734	1574.91	1651.88	1759.24	3.57612e-202	2.45852
PRQ28945	RCHIOBHM_CHR5G0008481	coding RNA	putative linoleate 13S-lipoxygenase	0.997405	1.98781	3.98402	11.8488	22.8051	15.9028	0.000430374	2.85854
PRQ28958	RCHIOBHM_CHR5G0008631	coding RNA	hypothetical protein	44.8832	70.5674	76.6924	498.638	483.865	489.01	8.56018e-88	2.93685
PRQ29012	RCHIOBHM_CHR5G0009231	coding RNA	putative protein kinase RLK-Pelle-LRR-Xb-1 family	8.97664	3.97563	13.9441	36.5339	38.6695	40.7508	1.04736e-05	2.10836
PRQ29098	RCHIOBHM_CHR5G0010191	coding RNA	putative pyruvate decarboxylase	4937.15	4946.67	4513.9	26611.5	26651.2	26068.6	0	2.46205
PRQ29107	RCHIOBHM_CHR5G0010301	coding RNA	putative carboxylic ester hydrolase	4.98702	0.993907	4.98003	30.6094	26.7712	39.7569	9.55465e-08	3.14828
PRQ29186	RCHIOBHM_CHR5G0011171	coding RNA	putative protein kinase RLK-Pelle-LRR-XII-1 family	6.98183	6.95735	5.97603	28.6346	27.7627	39.7569	1.31495e-05	2.27134
PRQ29268	RCHIOBHM_CHR5G0012071	coding RNA	putative protein kinase RLK-Pelle-DLSV family	136.644	137.159	130.477	531.222	564.178	560.572	4.25221e-69	2.03422
PRQ29385	RCHIOBHM_CHR5G0013311	coding RNA	putative protein kinase RLK-Pelle-LRR-XII-1 family	309.195	276.306	280.874	1353.73	1312.78	1288.12	3.06172e-164	2.19055
PRQ29423	RCHIOBHM_CHR5G0013731	coding RNA	putative urease accessory protein UreG	0	0	0	8.88661	3.9661	5.96353	0.00212369	5.09792
PRQ29707	RCHIOBHM_CHR5G0016701	coding RNA	hypothetical protein	0.997405	4.96953	1.99201	20.7354	15.8644	11.9271	0.00127462	2.60748
PRQ29708	RCHIOBHM_CHR5G0016711	coding RNA	putative protein kinase RLK-Pelle-WAK family	5.98443	0.993907	3.98402	27.6472	26.7712	21.8663	1.21609e-05	2.79972
PRQ29722	RCHIOBHM_CHR5G0016871	coding RNA	putative protein kinase RLK-Pelle-WAK family	8.97664	5.96344	17.9281	66.1559	58.5	37.769	1.2184e-07	2.30537
PRQ29741	RCHIOBHM_CHR5G0017091	coding RNA	putative protein kinase RLK-Pelle-WAK family	20.9455	9.93907	13.9441	62.2063	63.4577	65.5989	5.44047e-09	2.09341
PRQ30313	RCHIOBHM_CHR5G0023241	coding RNA	putative major facilitator, sugar transporter, major facilitator superfamily	53.8599	79.5125	70.7164	608.239	583.017	629.153	4.65345e-123	3.15677
PRQ30315	RCHIOBHM_CHR5G0023261	coding RNA	hypothetical protein	35.9066	32.7989	44.8203	174.77	179.466	127.222	4.09141e-19	2.08454
PRQ30320	RCHIOBHM_CHR5G0023311	coding RNA	putative major facilitator, sugar transporter, major facilitator superfamily	412.926	431.355	421.31	1874.09	1657.83	1842.73	6.62777e-177	2.08635
PRQ30493	RCHIOBHM_CHR5G0025251	coding RNA	hypothetical protein	5.98443	3.97563	3.98402	25.6724	19.8305	19.8784	0.000458678	2.22957
PRQ30744	RCHIOBHM_CHR5G0027901	coding RNA	putative 9-cis-epoxycarotenoid dioxygenase	58.8469	89.4516	78.6844	1191.79	1341.53	1165.87	8.61002e-272	4.0263
PRQ30751	RCHIOBHM_CHR5G0028001	coding RNA	hypothetical protein	4.98702	2.98172	0	26.6598	13.8814	25.842	3.81366e-05	3.05876
PRQ30905	RCHIOBHM_CHR5G0029681	coding RNA	putative non-specific serine/threonine protein kinase	7.97924	1.98781	5.97603	19.748	39.661	26.8359	4.88397e-05	2.43598
PRQ30944	RCHIOBHM_CHR5G0030081	coding RNA	hypothetical protein	9.97405	19.8781	11.9521	74.0551	99.1526	64.6049	1.17031e-12	2.50774
PRQ30973	RCHIOBHM_CHR5G0030401	coding RNA	hypothetical protein	1.99481	1.98781	4.98003	10.8614	16.8559	13.9149	0.00757192	2.21566
PRQ31042	RCHIOBHM_CHR5G0031141	coding RNA	putative bulb-type lectin domain, PAN/Apple domain-containing protein	1270.69	1401.41	1464.13	6394.41	6418.15	6105.66	0	2.19337
PRQ31495	RCHIOBHM_CHR5G0036131	coding RNA	putative major sperm protein (MSP)	240.375	218.659	223.105	977.528	922.119	1018.77	7.05812e-115	2.09708
PRQ31496	RCHIOBHM_CHR5G0036141	coding RNA	hypothetical protein	5.98443	6.95735	5.97603	343.616	391.653	351.848	1.16105e-132	5.84447
PRQ31499	RCHIOBHM_CHR5G0036171	coding RNA	hypothetical protein	39.8962	39.7563	54.7803	785.972	868.577	1014.79	2.70447e-197	4.3115
PRQ31656	RCHIOBHM_CHR5G0037891	coding RNA	putative START-like domain-containing protein	9.97405	17.8903	12.9481	68.1307	57.5085	74.5442	1.60013e-10	2.29391
PRQ31808	RCHIOBHM_CHR5G0039511	coding RNA	hypothetical protein	0	0	0	5.92441	1.98305	8.9453	0.00491752	4.93863
PRQ31817	RCHIOBHM_CHR5G0039601	coding RNA	putative transcription factor C2H2 family	38.8988	36.7745	38.8442	283.384	233.009	319.049	4.53329e-49	2.86698
PRQ31915	RCHIOBHM_CHR5G0040661	coding RNA	putative petal formation-expressed	53.8599	49.6953	50.7963	225.128	229.043	214.687	4.57972e-31	2.11554
PRQ31986	RCHIOBHM_CHR5G0041421	coding RNA	putative ubiquitinyl hydrolase 1	4.98702	1.98781	0	17.7732	6.94068	16.8967	0.00549286	2.57735
PRQ32045	RCHIOBHM_CHR5G0042031	coding RNA	putative small GTPase superfamily, P-loop containing nucleoside triphosphate hydrolase	13.9637	27.8294	24.9001	71.0929	104.11	110.325	2.13863e-11	2.0976
PRQ32134	RCHIOBHM_CHR5G0043011	coding RNA	Ribulose bisphosphate carboxylase large chain	0.997405	0.993907	0.996006	3.94961	8.92373	14.9088	0.00682193	3.21681
PRQ32595	RCHIOBHM_CHR5G0048141	coding RNA	putative leucine-rich repeat domain, L domain-containing protein	0.997405	9.93907	5.97603	28.6346	28.7543	50.69	2.60192e-06	2.67494
PRQ32605	RCHIOBHM_CHR5G0048251	coding RNA	putative aluminum-activated malate transporter	9.97405	15.9025	12.9481	63.1937	51.5594	64.6049	2.91131e-09	2.20756
PRQ32791	RCHIOBHM_CHR5G0050321	coding RNA	putative oxoglutarate/iron-dependent dioxygenase, non-heme dioxygenase domain-containing protein	1475.16	1498.81	1513.93	6428.97	6456.82	6595.67	0	2.11798
PRQ32793	RCHIOBHM_CHR5G0050341	coding RNA	putative oxoglutarate/iron-dependent dioxygenase, non-heme dioxygenase domain-containing protein	475.762	494.965	509.955	2122.91	2159.54	2162.77	1.47403e-247	2.12195
PRQ32855	RCHIOBHM_CHR5G0051031	coding RNA	putative BURP domain-containing protein	578.495	587.399	588.639	3279.16	3467.37	3424.06	0	2.53522
PRQ32965	RCHIOBHM_CHR5G0052241	coding RNA	hypothetical protein	0	0.993907	0.996006	10.8614	13.8814	4.96961	0.00154757	3.8995
PRQ33134	RCHIOBHM_CHR5G0054131	coding RNA	putative carboxy-lyase	116.696	83.4882	89.6405	478.89	445.195	462.174	7.30543e-61	2.25812
PRQ33215	RCHIOBHM_CHR5G0055101	coding RNA	putative Caspase-like domain-containing protein	1.99481	2.98172	11.9521	19.748	29.7458	21.8663	0.00168217	2.07562
PRQ33336	RCHIOBHM_CHR5G0056461	coding RNA	hypothetical protein	3632.55	3263	3192.2	13249.9	14234.3	14000.4	0	2.03999
PRQ33385	RCHIOBHM_CHR5G0057001	coding RNA	putative major facilitator superfamily domain-containing protein	10.9715	19.8781	11.9521	83.9291	86.2628	83.4895	3.00982e-15	2.56691
PRQ33401	RCHIOBHM_CHR5G0057211	coding RNA	putative tyrosine--tRNA ligase	11.9689	7.95125	6.97204	35.5465	55.5255	49.6961	6.46418e-08	2.38814
PRQ33898	RCHIOBHM_CHR5G0062791	coding RNA	putative major intrinsic protein	504.687	522.795	519.915	3855.8	4019.65	4192.36	0	2.96321
PRQ34250	RCHIOBHM_CHR5G0066751	coding RNA	hypothetical protein	12.9663	28.8233	21.9121	90.8409	108.076	128.216	1.88878e-15	2.36
PRQ34292	RCHIOBHM_CHR5G0067191	coding RNA	putative small heat shock protein HSP20	5.98443	2.98172	5.97603	30.6094	28.7543	28.8237	4.92453e-06	2.56158
PRQ34600	RCHIOBHM_CHR5G0070821	coding RNA	putative leucine-rich repeat domain, L domain-containing protein	6.98183	2.98172	1.99201	6.91181	16.8559	27.8298	0.0089938	2.10963
PRQ34728	RCHIOBHM_CHR5G0072311	coding RNA	hypothetical protein	1.99481	4.96953	2.98802	11.8488	14.8729	19.8784	0.00431311	2.22654
PRQ34836	RCHIOBHM_CHR5G0073481	coding RNA	putative Acid phosphatase	43.8858	42.738	48.8043	718.828	725.797	717.612	9.18109e-201	3.99695
PRQ34990	RCHIOBHM_CHR5G0075161	coding RNA	putative DnaJ domain-containing protein	618.391	667.905	588.639	4384.06	4355.77	4512.41	0	2.82127
PRQ35312	RCHIOBHM_CHR5G0078611	coding RNA	putative pentatricopeptide	3.98962	6.95735	1.99201	22.7102	13.8814	18.8845	0.0030738	2.09985
PRQ35502	RCHIOBHM_CHR5G0080741	coding RNA	putative peroxidase	1.99481	0.993907	1.99201	11.8488	10.9068	9.93922	0.00564656	2.71509
PRQ35642	RCHIOBHM_CHR5G0082201	coding RNA	hypothetical protein	7.97924	9.93907	7.96805	38.5087	34.7034	34.7873	1.17359e-05	2.06068
PRQ35903	RCHIOBHM_CHR4G0385591	coding RNA	putative cellulose synthase (UDP-forming)	6.98183	3.97563	7.96805	18.7606	34.7034	25.842	0.000388505	2.06722
PRQ36100	RCHIOBHM_CHR4G0387711	coding RNA	putative oxidoreductase	687.212	709.649	715.132	3274.22	3266.09	3321.69	0	2.22326
PRQ36110	RCHIOBHM_CHR4G0387821	coding RNA	putative perakine reductase	2.99221	1.98781	11.9521	23.6976	27.7627	18.8845	0.0019167	2.05492
PRQ36341	RCHIOBHM_CHR4G0390381	coding RNA	hypothetical protein	1.99481	2.98172	5.97603	29.622	29.7458	26.8359	7.72066e-07	2.97643
PRQ36367	RCHIOBHM_CHR4G0390711	coding RNA	hypothetical protein	6.98183	9.93907	6.97204	44.4331	47.5933	67.5867	2.03944e-10	2.73955
PRQ36372	RCHIOBHM_CHR4G0390771	coding RNA	hypothetical protein	8.97664	4.96953	0.996006	16.7858	16.8559	28.8237	0.00319578	2.06378
PRQ36475	RCHIOBHM_CHR4G0391971	coding RNA	putative deacetoxyvindoline 4-hydroxylase	14.9611	9.93907	10.9561	67.1433	92.2119	79.5138	2.65514e-15	2.73608
PRQ36543	RCHIOBHM_CHR4G0392711	coding RNA	hypothetical protein	314.183	277.3	322.706	3136.97	3528.84	3503.58	0	3.47564
PRQ36552	RCHIOBHM_CHR4G0392861	coding RNA	putative phosphate-transporting ATPase	163.574	164.988	157.369	672.42	639.534	690.776	3.13673e-82	2.04313
PRQ36795	RCHIOBHM_CHR4G0395511	coding RNA	putative transcription factor interactor and regulator AUX-IAA family	59.8443	32.7989	50.7963	209.329	237.966	268.359	2.78599e-30	2.31901
PRQ36875	RCHIOBHM_CHR4G0396381	coding RNA	hypothetical protein	35.9066	44.7258	64.7404	237.964	291.509	288.237	1.09625e-37	2.49171
PRQ36955	RCHIOBHM_CHR4G0397221	coding RNA	putative cycloartenol synthase	1191.9	1220.52	1148.39	5331.97	5146.02	5154.48	0	2.13427
PRQ37000	RCHIOBHM_CHR4G0397741	coding RNA	putative trans-cinnamate 4-monooxygenase	137.642	156.043	145.417	1645.01	1708.4	1625.06	0	3.503
PRQ37079	RCHIOBHM_CHR4G0398631	coding RNA	putative xyloglucan:xyloglucosyl transferase	121.683	160.019	123.505	620.088	575.085	598.341	2.74677e-71	2.14593
PRQ37231	RCHIOBHM_CHR4G0400261	coding RNA	putative phospholipid-hydroperoxide glutathione peroxidase	9.97405	19.8781	10.9561	45.4205	44.6187	80.5077	6.99739e-07	2.06271
PRQ37267	RCHIOBHM_CHR4G0400681	coding RNA	putative FF domain-containing protein	6.98183	13.9147	6.97204	44.4331	22.8051	45.7204	5.86806e-05	2.01874
PRQ37281	RCHIOBHM_CHR4G0400821	coding RNA	putative peroxidase	121.683	122.251	123.505	3125.13	3181.81	3269.01	0	4.70383
PRQ37353	RCHIOBHM_CHR4G0401631	coding RNA	putative protein kinase RLK-Pelle-RLCK-Os family	0	2.98172	0.996006	25.6724	17.8475	17.8906	1.8434e-06	3.94703
PRQ37364	RCHIOBHM_CHR4G0401741	coding RNA	putative ribulose-bisphosphate carboxylase	172.551	171.946	134.461	1326.08	1394.09	1454.11	1.13025e-245	3.12351
PRQ37426	RCHIOBHM_CHR4G0402471	coding RNA	hypothetical protein	5.98443	5.96344	12.9481	90.8409	91.2204	98.3983	1.44386e-23	3.49386
PRQ37534	RCHIOBHM_CHR4G0403631	coding RNA	putative multi antimicrobial extrusion protein	94.7535	67.5856	68.7244	339.666	328.195	299.171	9.18942e-38	2.06547
PRQ37716	RCHIOBHM_CHR4G0405691	coding RNA	putative non-specific serine/threonine protein kinase	0.997405	3.97563	1.99201	23.6976	11.8983	4.96961	0.00748797	2.54184
PRQ37753	RCHIOBHM_CHR4G0406101	coding RNA	putative glutamate decarboxylase	9.97405	17.8903	30.8762	67.1433	82.2967	94.4226	3.42005e-09	2.05341
PRQ38056	RCHIOBHM_CHR4G0409581	coding RNA	putative UDP-glucuronosyl/UDP-glucosyltransferase	69.8183	79.5125	92.6285	580.592	546.331	559.578	1.50899e-102	2.80116
PRQ38370	RCHIOBHM_CHR4G0413151	coding RNA	hypothetical protein	32.9144	35.7806	30.8762	167.858	146.746	176.918	4.68049e-25	2.30339
PRQ38665	RCHIOBHM_CHR4G0416501	coding RNA	putative primary-amine oxidase	3.98962	0.993907	3.98402	16.7858	13.8814	18.8845	0.00140212	2.46671
PRQ38753	RCHIOBHM_CHR4G0417441	coding RNA	putative vinorine synthase	13.9637	20.872	11.9521	85.9039	102.127	87.4651	3.36895e-16	2.55754
PRQ38800	RCHIOBHM_CHR4G0417971	coding RNA	putative nepenthesin	100.738	98.3968	99.6006	544.058	552.28	580.45	6.72434e-92	2.48875
PRQ39083	RCHIOBHM_CHR4G0421171	coding RNA	putative casparian strip membrane protein	2876.52	2996.63	3320.68	13055.4	13203.2	13524.3	0	2.1134
PRQ39132	RCHIOBHM_CHR4G0421691	coding RNA	putative codeine 3-O-demethylase	123.678	129.208	114.541	616.139	598.882	580.45	7.19598e-87	2.28883
PRQ39213	RCHIOBHM_CHR4G0422671	coding RNA	hypothetical protein	0	0	0	5.92441	12.8898	4.96961	0.000473436	5.43573
PRQ39283	RCHIOBHM_CHR4G0423471	coding RNA	hypothetical protein	6.98183	4.96953	1.99201	42.4583	23.7966	31.8055	8.89627e-07	2.81441
PRQ39324	RCHIOBHM_CHR4G0423911	coding RNA	putative START-like domain, Bet v I type allergen	0	0	4.98003	10.8614	17.8475	16.8967	0.00070449	3.19508
PRQ39333	RCHIOBHM_CHR4G0424001	coding RNA	putative START-like domain, Bet v I type allergen	0	0	0	7.89921	7.93221	3.97569	0.00150619	5.17196
PRQ39789	RCHIOBHM_CHR4G0429051	coding RNA	hypothetical protein	14.9611	12.9208	10.9561	340.654	303.407	256.432	9.25371e-86	4.53535
PRQ39790	RCHIOBHM_CHR4G0429061	coding RNA	hypothetical protein	60.8417	55.6588	70.7164	2484.3	2600.77	2719.37	0	5.38157
PRQ39946	RCHIOBHM_CHR4G0430751	coding RNA	putative ATPase, AAA-type, core, P-loop containing nucleoside triphosphate hydrolase	20.9455	22.8599	13.9441	72.0803	76.3475	89.453	1.20307e-10	2.0422
PRQ40357	RCHIOBHM_CHR4G0435141	coding RNA	hypothetical protein	36.904	21.8659	23.9041	119.476	91.2204	121.258	4.30447e-13	2.00573
PRQ40361	RCHIOBHM_CHR4G0435181	coding RNA	putative transcription factor AS2-LOB family	12.9663	15.9025	8.96405	237.964	232.017	222.639	9.13516e-69	4.19417
PRQ40453	RCHIOBHM_CHR4G0436181	coding RNA	putative hydrolase	17.9533	13.9147	14.9401	84.9165	95.1865	86.4712	5.01882e-16	2.50983
PRQ40899	RCHIOBHM_CHR4G0441081	coding RNA	putative transcription factor MYB-HB-like family	1.99481	0.993907	5.97603	21.7228	6.94068	17.8906	0.00565772	2.37697
PRQ40904	RCHIOBHM_CHR4G0441131	coding RNA	hypothetical protein	8.97664	8.94516	15.9361	41.4709	49.5763	48.7022	1.06973e-06	2.04525
PRQ41014	RCHIOBHM_CHR4G0442381	coding RNA	putative protein kinase RLK-Pelle-SD-2b family	60.8417	86.4699	83.6645	508.512	640.526	593.371	5.07987e-92	2.91506
PRQ41054	RCHIOBHM_CHR4G0442801	coding RNA	putative PAS domain, F-box domain, kelch-type beta propeller	45.8806	32.7989	45.8163	215.254	188.39	203.754	1.10787e-29	2.28675
PRQ41102	RCHIOBHM_CHR4G0443311	coding RNA	putative Gnk2-like domain-containing protein	70.8157	65.5978	72.7084	273.51	331.17	279.292	1.33452e-36	2.07968
PRQ41117	RCHIOBHM_CHR4G0443471	coding RNA	putative cellulase	86.7742	99.3907	92.6285	483.827	473.949	504.912	6.10679e-76	2.39127
PRQ41163	RCHIOBHM_CHR4G0443931	coding RNA	putative dual-specificity kinase TKL-Pl-4 family	10.9715	2.98172	7.96805	50.3575	51.5594	48.7022	4.01637e-10	2.78115
PRQ41195	RCHIOBHM_CHR4G0444251	coding RNA	putative transcription factor MYC/MYB	0	0.993907	0	16.7858	7.93221	16.8967	1.11583e-05	5.28109
PRQ41315	RCHIOBHM_CHR4G0445561	coding RNA	putative glutamate decarboxylase	46.878	55.6588	65.7364	267.586	264.737	258.42	1.51023e-37	2.23235
PRQ41499	RCHIOBHM_CHR3G0447531	coding RNA	putative transcription factor AP2-EREBP family	2.99221	4.96953	8.96405	28.6346	32.7204	31.8055	7.08084e-06	2.46032
PRQ41727	RCHIOBHM_CHR3G0449921	coding RNA	putative protein kinase CAMK-CDPK family	161.58	163.995	150.397	1009.12	1074.81	1039.64	4.05549e-180	2.71423
PRQ42060	RCHIOBHM_CHR3G0453521	coding RNA	putative protein kinase RLK-Pelle-RKF3 family	43.8858	47.7075	31.8722	230.065	197.314	201.766	4.51138e-31	2.34927
PRQ42254	RCHIOBHM_CHR3G0455621	coding RNA	putative NAD(P)H oxidase (H(2)O(2)-forming)	124.676	85.476	117.529	639.836	587.975	640.086	3.80074e-88	2.51124
PRQ42256	RCHIOBHM_CHR3G0455641	coding RNA	putative NAD(P)H oxidase (H(2)O(2)-forming)	7.97924	15.9025	11.9521	57.2693	65.4407	52.6779	2.30243e-09	2.29083
PRQ42449	RCHIOBHM_CHR3G0457751	coding RNA	putative alpha-L-fucosidase	151.606	133.183	156.373	707.967	765.458	713.636	1.07377e-101	2.30968
PRQ42592	RCHIOBHM_CHR3G0459331	coding RNA	putative tubby-like domain-containing protein	75.8028	55.6588	84.6605	348.553	272.67	333.958	1.1089e-35	2.14409
PRQ42593	RCHIOBHM_CHR3G0459341	coding RNA	hypothetical protein	3.98962	0.993907	0.996006	11.8488	12.8898	11.9271	0.00483666	2.61712
PRQ42652	RCHIOBHM_CHR3G0459981	coding RNA	hypothetical protein	1.99481	1.98781	0	10.8614	16.8559	30.8116	1.04288e-05	3.87691
PRQ42809	RCHIOBHM_CHR3G0461681	coding RNA	hypothetical protein	25.9325	22.8599	13.9441	115.526	142.78	138.155	3.69235e-23	2.65978
PRQ42888	RCHIOBHM_CHR3G0462531	coding RNA	putative pyruvate decarboxylase	8750.23	9006.78	8783.77	47829.7	48230.8	47787.8	0	2.43826
PRQ42998	RCHIOBHM_CHR3G0463681	coding RNA	hypothetical protein	0.997405	0	0	12.8362	12.8898	4.96961	0.000340314	4.84224
PRQ43179	RCHIOBHM_CHR3G0465651	coding RNA	putative ATPase, AAA-type, core, P-loop containing nucleoside triphosphate hydrolase	214.442	250.464	223.105	2810.14	2808.99	2778.01	0	3.6093
PRQ43376	RCHIOBHM_CHR3G0467831	coding RNA	putative exocyst complex component Exo70, cullin repeat-like-containing domain-containing protein	71.8131	72.5552	75.6964	289.309	326.212	328.988	2.00986e-41	2.10158
PRQ43647	RCHIOBHM_CHR3G0470701	coding RNA	putative major intrinsic protein	555.554	501.923	619.516	3609.94	3708.31	3900.15	0	2.74195
PRQ43699	RCHIOBHM_CHR3G0471251	coding RNA	putative flavanone 3-dioxygenase	944.542	907.437	1011.94	6997.71	7076.52	7100.58	0	2.88631
PRQ43816	RCHIOBHM_CHR3G0472451	coding RNA	putative sulfate-transporting ATPase	2302.01	2154.79	2236.03	9498.8	9127	8771.36	0	2.03337
PRQ43841	RCHIOBHM_CHR3G0472721	coding RNA	putative cytochrome P450	22.9403	15.9025	17.9281	93.8031	125.924	127.222	6.1155e-20	2.61158
PRQ43924	RCHIOBHM_CHR3G0473581	coding RNA	hypothetical protein	154.598	159.025	159.361	634.899	625.653	677.855	4.12898e-79	2.03497
PRQ44047	RCHIOBHM_CHR3G0474931	coding RNA	putative lysosomal Pro-Xaa carboxypeptidase	1.99481	6.95735	0.996006	27.6472	17.8475	20.8724	0.000106233	2.73718
PRQ44080	RCHIOBHM_CHR3G0475291	coding RNA	putative transcription factor OFP family	0	0	0.996006	33.5717	26.7712	39.7569	4.89924e-14	6.54729
PRQ44130	RCHIOBHM_CHR3G0475841	coding RNA	hypothetical protein	10.9715	6.95735	10.9561	70.1055	53.5424	43.7326	8.15645e-10	2.53517
PRQ44283	RCHIOBHM_CHR3G0477521	coding RNA	putative carboxylesterase	4.98702	10.933	5.97603	57.2693	52.5509	56.6536	4.60276e-12	2.92605
PRQ44386	RCHIOBHM_CHR3G0478691	coding RNA	putative F-box domain-containing protein	1.99481	0.993907	0	12.8362	7.93221	16.8967	0.000479786	3.65608
PRQ44543	RCHIOBHM_CHR3G0480411	coding RNA	putative leucine-rich repeat-containing, plant-type, leucine-rich repeat domain, L	46.878	49.6953	45.8163	318.931	331.17	356.818	3.77689e-65	2.82195
PRQ44564	RCHIOBHM_CHR3G0480631	coding RNA	putative protein kinase	0	1.98781	0.996006	11.8488	14.8729	10.9331	0.000378694	3.65626
PRQ44580	RCHIOBHM_CHR3G0480791	coding RNA	hypothetical protein	0	0.993907	1.99201	10.8614	7.93221	7.95138	0.00714746	3.16266
PRQ44834	RCHIOBHM_CHR3G0483591	coding RNA	putative wall-associated receptor kinase, galacturonan-binding domain-containing protein	18.9507	5.96344	21.9121	81.9543	73.3729	67.5867	4.56412e-10	2.2516
PRQ45028	RCHIOBHM_CHR3G0485691	coding RNA	putative transcription factor WRKY family	32.9144	30.8111	25.8961	127.375	117	119.271	3.21717e-16	2.02067
PRQ45148	RCHIOBHM_CHR3G0487041	coding RNA	hypothetical protein	45.8806	54.6649	41.8322	235.989	214.17	208.724	3.92598e-31	2.21024
PRQ45228	RCHIOBHM_CHR3G0487861	coding RNA	hypothetical protein	3.98962	2.98172	1.99201	16.7858	11.8983	14.9088	0.00442568	2.28221
PRQ45298	RCHIOBHM_CHR3G0488651	coding RNA	putative sucrose synthase	7.97924	0	3.98402	20.7354	21.8136	15.9028	0.00203326	2.28969
PRQ45527	RCHIOBHM_CHR3G0492381	coding RNA	putative inorganic diphosphatase	195.491	174.928	171.313	879.775	927.077	807.065	5.61007e-110	2.27063
PRQ45565	RCHIOBHM_CHR3G0492771	coding RNA	hypothetical protein	4.98702	2.98172	3.98402	10.8614	33.7119	15.9028	0.001379	2.33912
PRQ45862	RCHIOBHM_CHR3G0496281	coding RNA	putative cysteamine dioxygenase	2504.48	2474.83	2493	17454.3	17563.9	17925.4	0	2.82483
PRQ45880	RCHIOBHM_CHR3G0496471	coding RNA	hypothetical protein	6.98183	8.94516	5.97603	169.833	138.814	159.028	3.73499e-48	4.41611
PRQ46243	RCHIOBHM_CHR2G0086941	coding RNA	hypothetical protein	13.9637	5.96344	7.96805	56.2819	40.6526	47.7083	5.19206e-08	2.37493
PRQ46244	RCHIOBHM_CHR2G0086961	coding RNA	hypothetical protein	598.443	547.643	542.823	2516.89	2719.76	2896.29	1.2897e-244	2.26768
PRQ46304	RCHIOBHM_CHR2G0087601	coding RNA	hypothetical protein	41.891	25.8416	23.9041	257.712	317.288	308.116	2.03403e-59	3.26883
PRQ46369	RCHIOBHM_CHR2G0088351	coding RNA	putative SPX domain-containing protein	1009.37	952.163	861.545	3804.46	3787.63	3867.35	2.62537e-293	2.02121
PRQ46393	RCHIOBHM_CHR2G0088621	coding RNA	putative proton-dependent oligopeptide transporter family, major facilitator superfamily	47.8754	51.6831	43.8242	174.77	213.178	214.687	1.41679e-25	2.07128
PRQ46447	RCHIOBHM_CHR2G0089171	coding RNA	putative early nodulin 93 ENOD93 protein	198.484	211.702	209.161	8440.31	8510.27	8943.31	0	5.38567
PRQ46483	RCHIOBHM_CHR2G0089531	coding RNA	hypothetical protein	1270.69	1399.42	1373.49	5326.04	5720.11	5572.92	0	2.03909
PRQ46726	RCHIOBHM_CHR2G0092151	coding RNA	hypothetical protein	304.208	280.282	305.774	1895.81	1583.47	1653.89	2.96968e-192	2.52762
PRQ46814	RCHIOBHM_CHR2G0093071	coding RNA	putative transcription factor MYB-HB-like family	6.98183	3.97563	3.98402	44.4331	34.7034	21.8663	9.0831e-07	2.75755
PRQ46816	RCHIOBHM_CHR2G0093091	coding RNA	putative aminocyclopropanecarboxylate oxidase	40.8936	51.6831	37.8482	2601.8	2669.19	2713.41	0	5.93567
PRQ46827	RCHIOBHM_CHR2G0093201	coding RNA	hypothetical protein	4.98702	2.98172	2.98802	16.7858	13.8814	15.9028	0.00563276	2.08788
PRQ47034	RCHIOBHM_CHR2G0095361	coding RNA	hypothetical protein	1.99481	2.98172	3.98402	29.622	25.7797	31.8055	1.00231e-07	3.2826
PRQ47055	RCHIOBHM_CHR2G0095581	coding RNA	putative transcription factor AP2-EREBP family	235.388	238.538	219.121	1369.53	1439.7	1413.36	1.2493e-224	2.60708
PRQ47073	RCHIOBHM_CHR2G0095761	coding RNA	hypothetical protein	131.657	106.348	94.6205	778.072	742.653	872.664	9.50013e-124	2.84716
PRQ47243	RCHIOBHM_CHR2G0097561	coding RNA	hypothetical protein	0	0.993907	0	1.9748	11.8983	17.8906	0.000617943	4.89092
PRQ47257	RCHIOBHM_CHR2G0097721	coding RNA	putative chitinase	1.99481	2.98172	5.97603	16.7858	26.7712	12.921	0.0012522	2.36638
PRQ47279	RCHIOBHM_CHR2G0097971	coding RNA	putative triacylglycerol lipase	4.98702	2.98172	0	6.91181	10.9068	25.842	0.00845428	2.45379
PRQ47395	RCHIOBHM_CHR2G0099231	coding RNA	putative thiosulfate sulfurtransferase	258.328	293.202	296.81	2793.36	2591.85	2675.64	0	3.24817
PRQ47399	RCHIOBHM_CHR2G0099271	coding RNA	putative major facilitator superfamily domain-containing protein	134.65	159.025	179.281	10089.3	9872.62	10037.6	0	5.987
PRQ47423	RCHIOBHM_CHR2G0099511	coding RNA	hypothetical protein	7.97924	5.96344	6.97204	37.5213	34.7034	39.7569	5.03706e-07	2.42081
PRQ47613	RCHIOBHM_CHR2G0101531	coding RNA	hypothetical protein	0.997405	5.96344	4.98003	19.748	16.8559	14.9088	0.00436505	2.10854
PRQ47693	RCHIOBHM_CHR2G0102501	coding RNA	hypothetical protein	4.98702	7.95125	3.98402	22.7102	17.8475	30.8116	0.000702261	2.07597
PRQ47722	RCHIOBHM_CHR2G0102821	coding RNA	hypothetical protein	1.99481	3.97563	5.97603	54.3071	68.4153	69.5745	9.55425e-19	4.00831
PRQ47767	RCHIOBHM_CHR2G0103311	coding RNA	hypothetical protein	1089.17	1299.04	1360.54	5538.34	5457.36	5709.09	7.84685e-105	2.15577
PRQ48041	RCHIOBHM_CHR2G0106321	coding RNA	putative polysaccharide biosynthesis domain-containing protein	14.9611	2.98172	7.96805	138.236	161.619	154.058	9.92459e-42	4.1317
PRQ48150	RCHIOBHM_CHR2G0107481	coding RNA	hypothetical protein	1.99481	4.96953	1.99201	28.6346	12.8898	31.8055	1.54481e-05	3.0328
PRQ48328	RCHIOBHM_CHR2G0109461	coding RNA	hypothetical protein	51.865	38.7624	47.8083	208.342	223.093	196.797	3.03481e-29	2.18224
PRQ48768	RCHIOBHM_CHR2G0114461	coding RNA	putative C2 domain-containing protein	40.8936	48.7014	41.8322	212.291	205.246	243.511	2.90387e-33	2.33034
PRQ49078	RCHIOBHM_CHR2G0117921	coding RNA	putative ribosomal protein L14e	1.99481	4.96953	2.98802	13.8236	20.822	11.9271	0.0045003	2.22591
PRQ49219	RCHIOBHM_CHR2G0119481	coding RNA	putative oxidoreductase	0.997405	8.94516	1.99201	10.8614	20.822	19.8784	0.00818497	2.11
PRQ49302	RCHIOBHM_CHR2G0120401	coding RNA	putative pectinesterase inhibitor domain-containing protein	51.865	31.805	57.7683	291.283	301.424	250.468	1.09771e-41	2.57594
PRQ49314	RCHIOBHM_CHR2G0120531	coding RNA	putative cysteine desulfurase	995.41	997.882	1045.81	18248.2	18254	18057.6	0	4.16612
PRQ49316	RCHIOBHM_CHR2G0120561	coding RNA	putative cysteine desulfurase	152.603	155.049	145.417	782.022	760.5	660.958	1.59015e-93	2.28202
PRQ49579	RCHIOBHM_CHR2G0123501	coding RNA	hypothetical protein	0.997405	0	2.98802	10.8614	15.8644	5.96353	0.00492377	3.03672
PRQ49580	RCHIOBHM_CHR2G0123511	coding RNA	putative pyridoxal phosphate-dependent transferase	0	8.94516	3.98402	15.7984	12.8898	33.7933	0.00348466	2.27166
PRQ49625	RCHIOBHM_CHR2G0124011	coding RNA	putative stearoyl-[acyl-carrier-protein] 9-desaturase	5.98443	2.98172	10.9561	45.4205	69.4068	49.6961	2.06462e-11	3.04613
PRQ50182	RCHIOBHM_CHR2G0130351	coding RNA	hypothetical protein	0	0	0	4.93701	7.93221	5.96353	0.00195711	5.09892
PRQ50233	RCHIOBHM_CHR2G0130941	coding RNA	hypothetical protein	0	0	3.98402	7.89921	7.93221	14.9088	0.00959744	2.94785
PRQ50463	RCHIOBHM_CHR2G0133471	coding RNA	putative proton-exporting ATPase	0	0.993907	0.996006	10.8614	5.94916	6.95745	0.00657991	3.57752
PRQ50828	RCHIOBHM_CHR2G0137541	coding RNA	putative kelch-type beta propeller, galactose oxidase, beta-propeller	1067.22	1240.4	1263.93	7373.91	7160.8	7821.17	0	2.64599
PRQ51232	RCHIOBHM_CHR2G0142111	coding RNA	Geranyl diphosphate phosphohydrolase	6.98183	15.9025	8.96405	73.0677	61.4746	77.5259	1.93105e-13	2.73473
PRQ51271	RCHIOBHM_CHR2G0142571	coding RNA	putative inorganic diphosphatase	3254.53	3421.03	3334.63	15409.4	15170.3	15633.4	0	2.20682
PRQ51491	RCHIOBHM_CHR2G0145041	coding RNA	putative protein-disulfide reductase	4.98702	9.93907	7.96805	22.7102	44.6187	43.7326	8.49898e-06	2.27777
PRQ51628	RCHIOBHM_CHR2G0146561	coding RNA	putative beta-ketoacyl-[acyl-carrier-protein] synthase II	13.9637	9.93907	8.96405	55.2945	59.4916	45.7204	9.24282e-09	2.28817
PRQ51661	RCHIOBHM_CHR2G0146941	coding RNA	putative small auxin-up RNA	51.865	39.7563	43.8242	306.094	305.39	337.933	4.98401e-60	2.80945
PRQ51736	RCHIOBHM_CHR2G0147771	coding RNA	putative tubby-like domain-containing protein	13.9637	16.8964	13.9441	93.8031	117.992	139.149	3.31113e-23	2.96928
PRQ51892	RCHIOBHM_CHR2G0149521	coding RNA	hypothetical protein	1.99481	1.98781	0.996006	12.8362	13.8814	26.8359	4.93766e-05	3.42685
PRQ52041	RCHIOBHM_CHR2G0151191	coding RNA	putative 1-deoxy-D-xylulose-5-phosphate reductoisomerase	0	0	0	7.89921	1.98305	9.93922	0.00207238	5.17279
PRQ52227	RCHIOBHM_CHR2G0153191	coding RNA	hypothetical protein	7159.37	7732.59	8071.63	33576.6	38416.7	40126.6	7.86348e-127	2.28762
PRQ52328	RCHIOBHM_CHR2G0154241	coding RNA	putative 7-deoxyloganetin glucosyltransferase	0.997405	1.98781	0.996006	8.88661	20.822	14.9088	0.000189572	3.48562
PRQ52557	RCHIOBHM_CHR2G0156801	coding RNA	putative SKP1/BTB/POZ domain, NPH3 domain-containing protein	22.9403	23.8538	15.9361	75.0425	86.2628	92.4347	3.27821e-11	2.01599
PRQ52592	RCHIOBHM_CHR2G0157181	coding RNA	hypothetical protein	180.53	169.958	177.289	1578.86	1469.44	1637.98	9.09221e-290	3.15047
PRQ52602	RCHIOBHM_CHR2G0157291	coding RNA	hypothetical protein	25.9325	36.7745	23.9041	122.438	132.864	146.107	5.70186e-19	2.21217
PRQ52821	RCHIOBHM_CHR2G0159641	coding RNA	putative small GTPase superfamily, P-loop containing nucleoside triphosphate hydrolase	76.8002	94.4211	116.533	512.461	470.975	548.645	6.29693e-67	2.4125
PRQ52871	RCHIOBHM_CHR2G0160231	coding RNA	putative Gnk2-like domain-containing protein	0	0	0	23.6976	16.8559	19.8784	1.3204e-09	6.78115
PRQ52873	RCHIOBHM_CHR2G0160251	coding RNA	putative Gnk2-like domain-containing protein	527.627	561.557	542.823	2396.42	2342.98	2260.18	8.85241e-251	2.10061
PRQ52977	RCHIOBHM_CHR2G0161421	coding RNA	hypothetical protein	15.9585	19.8781	8.96405	497.65	538.399	500.937	1.23364e-169	5.10017
PRQ52979	RCHIOBHM_CHR2G0161441	coding RNA	hypothetical protein	20.9455	35.7806	11.9521	1045.66	1027.22	1009.82	3.33715e-48	5.48794
PRQ52980	RCHIOBHM_CHR2G0161451	coding RNA	hypothetical protein	328.146	398.557	342.626	1693.39	1725.26	1808.94	3.30148e-196	2.28933
PRQ52981	RCHIOBHM_CHR2G0161461	coding RNA	hypothetical protein	251.346	261.397	225.097	1776.34	1750.04	1858.63	9.22697e-299	2.86753
PRQ52982	RCHIOBHM_CHR2G0161471	coding RNA	hypothetical protein	0	0	0	13.8236	3.9661	6.95745	0.000394531	5.49332
PRQ52983	RCHIOBHM_CHR2G0161481	coding RNA	hypothetical protein	587.471	588.393	593.619	3956.52	3861	3997.55	0	2.73923
PRQ52984	RCHIOBHM_CHR2G0161491	coding RNA	hypothetical protein	841.81	1028.69	968.117	5033.77	4509.46	5067.01	1.10367e-292	2.36367
PRQ52985	RCHIOBHM_CHR2G0161501	coding RNA	hypothetical protein	0.997405	0	0	133.299	113.034	146.107	1.17741e-55	8.51834
PRQ53191	RCHIOBHM_CHR2G0163781	coding RNA	putative PMR5 domain, PC-Esterase	0	0	0	7.89921	3.9661	6.95745	0.00205994	5.09832
PRQ53226	RCHIOBHM_CHR2G0164161	coding RNA	hypothetical protein	131.657	115.293	150.397	635.887	649.45	688.788	4.00973e-89	2.31279
PRQ53303	RCHIOBHM_CHR2G0165051	coding RNA	putative NADH-ubiquinone reductase complex 1 MLRQ subunit	857.768	884.577	896.405	5956.01	5865.87	6127.53	0	2.76599
PRQ53570	RCHIOBHM_CHR2G0167951	coding RNA	putative ribonuclease H-like domain, reverse transcriptase zinc-binding domain-containing protein	19.9481	9.93907	10.9561	108.614	104.11	106.35	3.76712e-22	2.96615
PRQ53654	RCHIOBHM_CHR2G0168911	coding RNA	putative aldose 1-epimerase	179.533	185.861	179.281	819.543	784.297	750.411	6.05109e-99	2.11182
PRQ53770	RCHIOBHM_CHR2G0170141	coding RNA	putative proton-dependent oligopeptide transporter family, major facilitator superfamily	12.9663	6.95735	7.96805	45.4205	84.2797	40.7508	4.77973e-09	2.61175
PRQ53841	RCHIOBHM_CHR2G0170921	coding RNA	putative potassium transporter	39.8962	26.8355	32.8682	223.153	173.517	195.803	3.64976e-32	2.5728
PRQ54183	RCHIOBHM_CHR2G0174691	coding RNA	putative kelch-type beta propeller	614.401	587.399	588.639	2514.91	2780.24	2488.78	6.82289e-237	2.1202
PRQ54192	RCHIOBHM_CHR2G0174781	coding RNA	putative beta-glucosidase	1006.38	1070.44	1092.62	4800.75	4819.81	5014.34	0	2.20708
PRQ54487	RCHIOBHM_CHR1G0314191	coding RNA	hypothetical protein	36.904	21.8659	34.8602	116.513	142.78	125.234	7.07373e-16	2.03825
PRQ54544	RCHIOBHM_CHR1G0314891	coding RNA	putative transcription factor bHLH family	163.574	146.104	139.441	697.106	705.967	639.092	3.95799e-87	2.18501
PRQ54637	RCHIOBHM_CHR1G0315891	coding RNA	hypothetical protein	126.67	150.08	128.485	1237.21	1141.25	1244.39	1.29213e-232	3.16019
PRQ54646	RCHIOBHM_CHR1G0316001	coding RNA	putative transcription factor C2H2 family	0	4.96953	4.98003	19.748	12.8898	19.8784	0.00205395	2.39936
PRQ54841	RCHIOBHM_CHR1G0318121	coding RNA	hypothetical protein	16.9559	19.8781	17.9281	69.1181	88.2458	67.5867	2.99048e-10	2.03827
PRQ54848	RCHIOBHM_CHR1G0318191	coding RNA	putative strictosidine synthase	4.98702	1.98781	1.99201	14.811	7.93221	19.8784	0.00794607	2.2493
PRQ54866	RCHIOBHM_CHR1G0318371	coding RNA	hypothetical protein	52.8625	48.7014	71.7124	292.271	364.882	327.994	1.05326e-47	2.50728
PRQ55390	RCHIOBHM_CHR1G0324051	coding RNA	putative proton-dependent oligopeptide transporter family, major facilitator superfamily	0	0	0	1.9748	7.93221	11.9271	0.00123249	5.31193
PRQ55426	RCHIOBHM_CHR1G0324421	coding RNA	putative methyltransferase	41.891	28.8233	26.8922	216.241	186.407	179.9	6.05878e-32	2.5776
PRQ55443	RCHIOBHM_CHR1G0324601	coding RNA	hypothetical protein	11.9689	5.96344	3.98402	37.5213	25.7797	31.8055	7.59348e-05	2.11799
PRQ55525	RCHIOBHM_CHR1G0325541	coding RNA	putative protein kinase RLK-Pelle-LRR-XII-1 family	8.97664	21.8659	11.9521	63.1937	54.5339	85.4773	2.88813e-09	2.24689
PRQ55737	RCHIOBHM_CHR1G0327881	coding RNA	putative carboxylesterase	72.8106	70.5674	55.7763	340.654	368.848	362.782	6.4943e-56	2.4287
PRQ56048	RCHIOBHM_CHR1G0331461	coding RNA	putative protein kinase RLK-Pelle-LRR-VI-1 family	3.98962	3.97563	1.99201	15.7984	21.8136	9.93922	0.00401576	2.25573
PRQ56058	RCHIOBHM_CHR1G0331561	coding RNA	putative alcohol dehydrogenase	1702.57	1902.34	1840.62	9875.99	10196.9	10230.4	0	2.47629
PRQ56165	RCHIOBHM_CHR1G0332771	coding RNA	putative major facilitator superfamily	440.853	479.063	494.019	1932.34	2014.78	1940.14	3.38249e-207	2.05785
PRQ56370	RCHIOBHM_CHR1G0335021	coding RNA	putative non-specific serine/threonine protein kinase	11.9689	24.8477	23.9041	194.518	198.305	168.967	5.80271e-40	3.20945
PRQ56371	RCHIOBHM_CHR1G0335031	coding RNA	putative protein kinase RLK-Pelle-LRR-XII-1 family	60.8417	54.6649	55.7763	412.734	444.204	453.228	8.63258e-88	2.93532
PRQ56490	RCHIOBHM_CHR1G0336971	coding RNA	putative aerolysin, Agglutinin domain, aerolysin-like toxin, beta complex domain-containing protein	3.98962	9.93907	5.97603	38.5087	37.678	32.7994	1.0029e-06	2.45252
PRQ56508	RCHIOBHM_CHR1G0337171	coding RNA	putative phosphoesterase	5.98443	8.94516	7.96805	56.2819	45.6102	34.7873	1.67913e-08	2.57749
PRQ56591	RCHIOBHM_CHR1G0338911	coding RNA	hypothetical protein	18.9507	9.93907	12.9481	65.1685	42.6356	65.5989	1.35563e-07	2.05157
PRQ56774	RCHIOBHM_CHR1G0341001	coding RNA	putative ankyrin repeat-containing domain, PGG domain-containing protein	4.98702	3.97563	6.97204	26.6598	20.822	19.8784	0.000767896	2.08
PRQ56775	RCHIOBHM_CHR1G0341021	coding RNA	putative PGG domain-containing protein	1.99481	0.993907	1.99201	16.7858	8.92373	25.842	0.000106326	3.37185
PRQ56984	RCHIOBHM_CHR1G0343301	coding RNA	putative aldehyde oxygenase (deformylating)	12.9663	24.8477	11.9521	112.564	91.2204	79.5138	9.63938e-15	2.50881
PRQ57161	RCHIOBHM_CHR1G0345281	coding RNA	hypothetical protein	4.98702	9.93907	11.9521	32.5843	36.6865	51.6839	4.67948e-06	2.16955
PRQ57374	RCHIOBHM_CHR1G0347641	coding RNA	putative transcription factor AP2-EREBP family	211.45	229.592	210.157	883.724	882.458	868.688	4.65994e-105	2.01652
PRQ57376	RCHIOBHM_CHR1G0347661	coding RNA	putative transcription factor AP2-EREBP family	21.9429	35.7806	23.9041	185.631	221.11	225.62	1.86316e-40	2.95324
PRQ57377	RCHIOBHM_CHR1G0347671	coding RNA	putative transcription factor AP2-EREBP family	6.98183	5.96344	10.9561	108.614	96.178	94.4226	1.45653e-26	3.64621
PRQ57506	RCHIOBHM_CHR1G0349081	coding RNA	putative SPX domain-containing protein	1.99481	0	0	7.89921	11.8983	9.93922	0.00140859	3.89975
PRQ57507	RCHIOBHM_CHR1G0349091	coding RNA	putative SPX domain-containing protein	215.439	184.867	204.181	1640.07	1647.92	1806.95	1.12395e-291	3.07534
PRQ57657	RCHIOBHM_CHR1G0350741	coding RNA	putative EF-hand domain pair protein	10.9715	7.95125	4.98003	39.4961	30.7373	25.842	0.000104923	2.00732
PRQ58265	RCHIOBHM_CHR1G0357381	coding RNA	putative nepenthesin	3.98962	3.97563	3.98402	22.7102	15.8644	15.9028	0.00178547	2.18891
PRQ58370	RCHIOBHM_CHR1G0358581	coding RNA	putative oxoglutarate/iron-dependent dioxygenase, non-heme dioxygenase domain-containing protein	579.492	487.014	498.003	2557.37	2610.69	2745.21	6.16474e-267	2.33862
PRQ58412	RCHIOBHM_CHR1G0359041	coding RNA	putative hydroquinone glucosyltransferase	9.97405	14.9086	11.9521	46.4079	52.5509	52.6779	2.1907e-07	2.04121
PRQ58417	RCHIOBHM_CHR1G0359101	coding RNA	hypothetical protein	0.997405	3.97563	2.98802	18.7606	28.7543	23.8541	4.33377e-06	3.16348
PRQ58545	RCHIOBHM_CHR1G0360481	coding RNA	hypothetical protein	12.9663	5.96344	16.9321	88.8661	102.127	119.271	2.27784e-21	3.11328
PRQ58763	RCHIOBHM_CHR1G0362851	coding RNA	hypothetical protein	3.98962	15.9025	7.96805	38.5087	47.5933	31.8055	2.42444e-05	2.08081
PRQ58867	RCHIOBHM_CHR1G0363961	coding RNA	hypothetical protein	1075.2	1153.93	1143.41	5818.76	5696.32	5792.58	0	2.35948
PRQ58872	RCHIOBHM_CHR1G0364021	coding RNA	hypothetical protein	586.474	567.521	616.527	2873.34	2853.61	2748.19	0	2.25909
PRQ58904	RCHIOBHM_CHR1G0364351	coding RNA	hypothetical protein	1.99481	3.97563	0.996006	25.6724	12.8898	25.842	1.90935e-05	3.2081
PRQ58907	RCHIOBHM_CHR1G0364381	coding RNA	putative chaperone DnaJ	25.9325	22.8599	20.9161	57.2693	112.042	149.088	1.43798e-10	2.19126
PRQ59259	RCHIOBHM_CHR1G0368221	coding RNA	putative indoleacetaldoxime dehydratase	18.9507	25.8416	21.9121	134.287	138.814	116.289	9.59345e-23	2.54523
PRQ59375	RCHIOBHM_CHR1G0369521	coding RNA	putative transcription factor Homobox-WOX family	41.891	41.7441	19.9201	219.203	176.492	196.797	3.23871e-28	2.5164
PRQ59560	RCHIOBHM_CHR1G0371521	coding RNA	putative chromatin remodeling & transcription regulator BTB-POZ family	0.997405	5.96344	0	182.669	183.432	203.754	1.56566e-73	6.35326
PRQ59561	RCHIOBHM_CHR1G0371531	coding RNA	putative hypoxia induced protein	33.9118	32.7989	21.9121	1615.39	1680.64	1873.54	0	5.86618
PRQ59564	RCHIOBHM_CHR1G0371561	coding RNA	putative proton-dependent oligopeptide transporter family, major facilitator superfamily	6.98183	2.98172	7.96805	39.4961	28.7543	32.7994	2.3236e-06	2.49499
PRQ60307	RCHIOBHM_CHR1G0379761	coding RNA	hypothetical protein	4.98702	1.98781	1.99201	30.6094	21.8136	20.8724	5.82861e-06	3.03178
PRQ60405	RCHIOBHM_CHR1G0380811	coding RNA	hypothetical protein	31.917	39.7563	48.8043	152.06	214.17	262.395	5.16496e-24	2.38323
PRQ60562	RCHIOBHM_CHR1G0382661	coding RNA	putative transcription regulator A20-like family	0.997405	0.993907	0	7.89921	16.8559	8.9453	0.000473436	4.08075
PRQ60605	RCHIOBHM_CHR1G0383111	coding RNA	putative endonuclease/exonuclease/phosphatase, EF-hand domain pair	498.702	530.746	525.891	3165.61	3285.92	3053.33	0	2.61141
PRQ60629	RCHIOBHM_CHR1G0383351	coding RNA	putative xenobiotic-transporting ATPase	49.8702	36.7745	36.8522	197.48	213.178	172.942	4.88182e-27	2.24069
PRQ60912	RCHIOBHM_CHR0C23G0500741	coding RNA	putative PLAC8 motif-containing protein	1.99481	0.993907	5.97603	16.7858	11.8983	22.8602	0.00143628	2.52367

## Sheet: Table S9
Table S9. Information of the 290 down-regulated RNAs.
Accession No.	Ensembl Gene ID	Type	Description	1D_R1	1D_R2	1D_R3	3D_R1	3D_R2	3D_R3	padj	log2FoldChange
EPLT00050197897	RCHIOBHM_CHR1G0315281	ncRNA	Unknown	27.9273	19.8781	25.8961	4.93701	6.94068	4.96961	0.000310764	-2.12917
EPLT00050197931	RCHIOBHM_CHR1G0349841	ncRNA	Plant small nucleolar RNA R71	9.97405	9.93907	2.98802	0.987402	0	0	0.00351287	-4.42641
EPLT00050198024	RCHIOBHM_CHR1G0368391	ncRNA	Unknown	28.9247	23.8538	17.9281	2.9622	2.97458	1.98784	4.10848e-06	-3.157
EPLT00050198378	RCHIOBHM_CHR1G0374791	ncRNA	Unknown	12.9663	11.9269	19.9201	1.9748	0.991526	4.96961	0.00280163	-2.4984
EPLT00050198564	RCHIOBHM_CHR1G0376041	ncRNA	Unknown	17.9533	12.9208	10.9561	1.9748	0.991526	0.993922	0.000287416	-3.39982
EPLT00050198972	RCHIOBHM_CHR2G0156311	ncRNA	Unknown	4.98702	9.93907	16.9321	2.9622	0	0.993922	0.00670509	-3.00765
EPLT00050199013	RCHIOBHM_CHR2G0146131	ncRNA	Unknown	14.9611	12.9208	19.9201	1.9748	1.98305	3.97569	0.00109864	-2.59173
EPLT00050199182	RCHIOBHM_CHR2G0126041	ncRNA	Unknown	6.98183	9.93907	12.9481	0	2.97458	0	0.00441284	-3.32855
EPLT00050199199	RCHIOBHM_CHR2G0139431	ncRNA	Unknown	24.9351	25.8416	23.9041	0	0.991526	1.98784	5.30154e-09	-4.65046
EPLT00050199207	RCHIOBHM_CHR2G0109811	ncRNA	Unknown	18.9507	19.8781	15.9361	1.9748	3.9661	6.95745	0.00304187	-2.08716
EPLT00050199245	RCHIOBHM_CHR2G0121331	ncRNA	Unknown	191.502	174.928	187.249	36.5339	29.7458	28.8237	2.27285e-32	-2.54119
EPLT00050199249	RCHIOBHM_CHR2G0156341	ncRNA	Unknown	6.98183	11.9269	21.9121	1.9748	0	0	0.000112487	-4.36524
EPLT00050199409	RCHIOBHM_CHR2G0124331	ncRNA	Unknown	1.99481	5.96344	7.96805	0	0	0	0.00628404	-4.86429
EPLT00050199897	RCHIOBHM_CHR3G0494091	ncRNA	Unknown	355.076	376.691	364.538	99.7276	73.3729	91.4408	1.32073e-44	-2.05097
EPLT00050200206	RCHIOBHM_CHR4G0402111	ncRNA	Unknown	17.9533	21.8659	23.9041	1.9748	6.94068	1.98784	0.000224229	-2.54734
EPLT00050200249	RCHIOBHM_CHR4G0438791	ncRNA	Unknown	8.97664	15.9025	10.9561	4.93701	0	0	0.00631985	-2.85641
EPLT00050200531	RCHIOBHM_CHR4G0424651	ncRNA	Unknown	17.9533	15.9025	21.9121	4.93701	0.991526	1.98784	0.000205669	-2.81509
EPLT00050200584	RCHIOBHM_CHR4G0426641	tRNA_pseudogene	tRNA-OTHER	9.97405	7.95125	6.97204	1.9748	0	0	0.00526229	-3.65208
EPLT00050200651	RCHIOBHM_CHR4G0426361	ncRNA	Unknown	46.878	55.6588	40.8362	13.8236	10.9068	5.96353	2.06689e-07	-2.22307
EPLT00050200692	RCHIOBHM_CHR4G0430141	ncRNA	Unknown	78.795	105.354	105.577	24.685	23.7966	21.8663	1.00856e-12	-2.04205
EPLT00050200718	RCHIOBHM_CHR4G0393111	ncRNA	Unknown	656.292	851.778	971.105	188.594	171.534	187.851	1.00633e-63	-2.17768
EPLT00050200898	RCHIOBHM_CHR5G0046121	ncRNA	Unknown	27.9273	35.7806	25.8961	1.9748	4.95763	3.97569	3.39093e-07	-3.03896
EPLT00050201044	RCHIOBHM_CHR5G0023491	ncRNA	Unknown	12.9663	16.8964	8.96405	1.9748	0	3.97569	0.00390686	-2.70682
EPLT00050201180	RCHIOBHM_CHR5G0070261	ncRNA	Unknown	29.9221	26.8355	13.9441	3.94961	7.93221	4.96961	0.00102052	-2.06913
EPLT00050201753	RCHIOBHM_CHR6G0310041	ncRNA	Unknown	9.97405	9.93907	3.98402	0	0	0	0.000428491	-5.44962
EPLT00050202217	RCHIOBHM_CHR7G0182811	ncRNA	Unknown	6.98183	7.95125	5.97603	0.987402	0	0	0.00466724	-4.29514
EPLT00050202225	RCHIOBHM_CHR7G0189761	ncRNA	Unknown	29.9221	37.7685	37.8482	4.93701	9.91526	4.96961	2.08344e-06	-2.41279
EPLT00050202330	RCHIOBHM_CHR7G0195921	ncRNA	Unknown	37.9014	21.8659	34.8602	2.9622	7.93221	10.9331	0.000114803	-2.11701
EPLT00050202487	RCHIOBHM_CHR7G0187921	ncRNA	U2 spliceosomal RNA	34.9092	26.8355	29.8802	10.8614	3.9661	6.95745	0.000100402	-2.07173
EPLT00050202501	RCHIOBHM_CHR7G0219001	ncRNA	U2 spliceosomal RNA	11.9689	22.8599	14.9401	1.9748	7.93221	1.98784	0.00810903	-2.06528
EPLT00050202670	RCHIOBHM_CHR7G0207391	ncRNA	Unknown	7.97924	17.8903	14.9401	1.9748	0.991526	1.98784	0.00100951	-3.04222
EPLT00050202843	RCHIOBHM_MTG0499191	ncRNA	Unknown	6.98183	9.93907	3.98402	0	0	0	0.00109095	-5.2567
PRQ15603	RCHIOBHM_MTG0498291	protein_coding	putative cytochrome c-type biogenesis protein CcmB	12.9663	12.9208	3.98402	1.9748	0.991526	0	0.00457071	-3.32969
PRQ15803	RCHIOBHM_CHR7G0177421	protein_coding	putative sucrose synthase	36.904	41.7441	47.8083	13.8236	4.95763	5.96353	6.05879e-07	-2.35243
PRQ16035	RCHIOBHM_CHR7G0179861	protein_coding	putative formin, FH2 domain-containing protein	342.11	352.837	373.502	48.3827	47.5933	53.6718	7.238e-70	-2.83598
PRQ16067	RCHIOBHM_CHR7G0180201	protein_coding	hypothetical protein	48.8728	51.6831	63.7444	19.748	11.8983	7.95138	2.49926e-07	-2.05202
PRQ16269	RCHIOBHM_CHR7G0182371	protein_coding	hypothetical protein	9.97405	19.8781	19.9201	1.9748	6.94068	2.98177	0.00712583	-2.06524
PRQ16312	RCHIOBHM_CHR7G0182861	protein_coding	hypothetical protein	7.97924	7.95125	8.96405	0.987402	0	0.993922	0.0043096	-3.65095
PRQ16329	RCHIOBHM_CHR7G0183051	protein_coding	putative transcription factor C2H2 family	48.8728	60.6283	53.7843	18.7606	9.91526	10.9331	1.48447e-07	-2.04293
PRQ16375	RCHIOBHM_CHR7G0183531	protein_coding	hypothetical protein	12.9663	11.9269	20.9161	3.94961	0	0.993922	0.000423768	-3.20964
PRQ16508	RCHIOBHM_CHR7G0185011	protein_coding	putative PLAC8 motif-containing protein	104.728	103.366	103.585	19.748	29.7458	20.8724	6.07832e-15	-2.14722
PRQ16760	RCHIOBHM_CHR7G0187731	protein_coding	hypothetical protein	7.97924	5.96344	1.99201	0	0	0	0.0062752	-4.8649
PRQ16796	RCHIOBHM_CHR7G0188111	protein_coding	hypothetical protein	29.9221	32.7989	15.9361	6.91181	5.94916	3.97569	0.00021093	-2.22353
PRQ17213	RCHIOBHM_CHR7G0192561	protein_coding	hypothetical protein	4.98702	6.95735	6.97204	0	0	0	0.0018417	-5.11246
PRQ17230	RCHIOBHM_CHR7G0192731	protein_coding	putative CCA tRNA nucleotidyltransferase	14.9611	17.8903	21.9121	1.9748	4.95763	4.96961	0.00187854	-2.20284
PRQ17852	RCHIOBHM_CHR7G0199501	protein_coding	putative glucose-methanol-choline oxidoreductase, FAD/NAD(P)-binding domain-containing protein	17.9533	13.9147	18.9241	4.93701	1.98305	2.98177	0.0015892	-2.35807
PRQ18166	RCHIOBHM_CHR7G0202971	protein_coding	hypothetical protein	11.9689	12.9208	20.9161	4.93701	1.98305	3.97569	0.00789704	-2.0714
PRQ18677	RCHIOBHM_CHR7G0208671	protein_coding	putative Serpin family protein	43.8858	33.7928	38.8442	10.8614	5.94916	2.98177	3.3862e-07	-2.5563
PRQ18947	RCHIOBHM_CHR7G0211791	protein_coding	putative transcription factor B3-Domain family	31.917	27.8294	26.8922	2.9622	3.9661	9.93922	3.70396e-05	-2.36188
PRQ19346	RCHIOBHM_CHR7G0216211	protein_coding	hypothetical protein	176.541	175.921	165.337	22.7102	34.7034	21.8663	1.11122e-31	-2.70742
PRQ19400	RCHIOBHM_CHR7G0216801	protein_coding	putative cinnamoyl-CoA reductase	4.98702	9.93907	7.96805	0.987402	0.991526	0	0.00829195	-3.53062
PRQ19529	RCHIOBHM_CHR7G0218171	protein_coding	putative ferric-chelate reductase (NADH)	720.126	716.607	662.344	60.2315	65.4407	61.6232	1.29884e-165	-3.48641
PRQ19828	RCHIOBHM_CHR7G0221581	protein_coding	putative transposase, MuDR, plant	12.9663	25.8416	12.9481	4.93701	1.98305	2.98177	0.00189456	-2.38543
PRQ20217	RCHIOBHM_CHR7G0225721	protein_coding	putative histone acetyltransferase	20.9455	23.8538	12.9481	0.987402	2.97458	0.993922	1.33714e-05	-3.54284
PRQ20318	RCHIOBHM_CHR7G0226891	protein_coding	putative cation/H+ exchanger, rossmann-like alpha/beta/alpha sandwich	68.8209	49.6953	56.7723	12.8362	7.93221	5.96353	3.17366e-11	-2.71218
PRQ20821	RCHIOBHM_CHR7G0232301	protein_coding	putative valine--tRNA ligase	22.9403	26.8355	16.9321	1.9748	2.97458	5.96353	0.000103204	-2.61297
PRQ20885	RCHIOBHM_CHR7G0233011	protein_coding	putative rlpA-like protein, double-psi beta-barrel	4.98702	2.98172	7.96805	0	0	0	0.00566191	-4.86505
PRQ21531	RCHIOBHM_CHR7G0240201	protein_coding	hypothetical protein	302.214	336.934	349.598	36.5339	37.678	44.7265	1.89204e-68	-3.05562
PRQ21804	RCHIOBHM_CHR7G0243301	protein_coding	hypothetical protein	24.9351	19.8781	25.8961	5.92441	7.93221	2.98177	0.000663595	-2.0697
PRQ21896	RCHIOBHM_CHR6G0244321	protein_coding	hypothetical protein	8.97664	15.9025	12.9481	1.9748	2.97458	1.98784	0.00582643	-2.4472
PRQ22588	RCHIOBHM_CHR6G0251961	protein_coding	hypothetical protein	60.8417	59.6344	57.7683	13.8236	10.9068	13.9149	1.62751e-09	-2.20545
PRQ22657	RCHIOBHM_CHR6G0252661	protein_coding	putative thioredoxin-like protein	4.98702	2.98172	6.97204	0	0	0	0.0076224	-4.77194
PRQ22782	RCHIOBHM_CHR6G0254021	protein_coding	hypothetical protein	5.98443	5.96344	3.98402	0	0	0	0.00512334	-4.86469
PRQ22787	RCHIOBHM_CHR6G0254071	protein_coding	hypothetical protein	38.8988	52.6771	39.8402	7.89921	12.8898	6.95745	4.92691e-07	-2.24384
PRQ23750	RCHIOBHM_CHR6G0264801	protein_coding	hypothetical protein	65.8287	59.6344	60.7563	13.8236	15.8644	12.921	1.86273e-09	-2.12772
PRQ23848	RCHIOBHM_CHR6G0265931	protein_coding	putative alpha-L-fucosidase	9.97405	8.94516	10.9561	1.9748	0	0.993922	0.00299787	-3.32949
PRQ24068	RCHIOBHM_CHR6G0268321	protein_coding	putative polyprenol reductase	20.9455	22.8599	25.8961	1.9748	3.9661	3.97569	1.80828e-05	-2.81402
PRQ24518	RCHIOBHM_CHR6G0273281	protein_coding	hypothetical protein	73.808	70.5674	76.6924	15.7984	14.8729	10.9331	8.40964e-13	-2.40932
PRQ24523	RCHIOBHM_CHR6G0273361	protein_coding	hypothetical protein	9.97405	5.96344	13.9441	0	0	0	5.61678e-05	-5.77194
PRQ24638	RCHIOBHM_CHR6G0274641	protein_coding	hypothetical protein	4.98702	7.95125	5.97603	0	0.991526	0	0.00875367	-4.15055
PRQ24647	RCHIOBHM_CHR6G0274731	protein_coding	putative DNA/RNA-binding protein Alba	9.97405	4.96953	5.97603	0.987402	0	0	0.00511796	-4.2957
PRQ24825	RCHIOBHM_CHR6G0276741	protein_coding	putative protein kinase RLK-Pelle-LRR-XI-1 family	7.97924	13.9147	5.97603	0.987402	0	0.993922	0.00232399	-3.81398
PRQ24848	RCHIOBHM_CHR6G0276991	protein_coding	hypothetical protein	8.97664	9.93907	6.97204	1.9748	0	0.993922	0.00873474	-3.12291
PRQ25065	RCHIOBHM_CHR6G0279511	protein_coding	putative triacylglycerol lipase	171.554	181.885	139.441	31.5969	24.7882	29.8177	6.30963e-27	-2.51535
PRQ25560	RCHIOBHM_CHR6G0284981	protein_coding	putative protein kinase RLK-Pelle-RLCK-VIIa-1 family	28.9247	22.8599	19.9201	7.89921	6.94068	0.993922	0.000647677	-2.17789
PRQ25764	RCHIOBHM_CHR6G0287231	protein_coding	putative proton-dependent oligopeptide transporter family, major facilitator superfamily	14.9611	20.872	11.9521	1.9748	0.991526	5.96353	0.00283288	-2.42108
PRQ25922	RCHIOBHM_CHR6G0288941	protein_coding	putative transcription initiation factor IIF, alpha subunit	17.9533	5.96344	17.9281	0.987402	1.98305	0.993922	0.000511741	-3.39987
PRQ26236	RCHIOBHM_CHR6G0292371	protein_coding	putative DNA-directed RNA polymerase	8.97664	1.98781	5.97603	0	0	0	0.00472908	-4.95303
PRQ26273	RCHIOBHM_CHR6G0292781	protein_coding	putative SWEET sugar transporter	10.9715	6.95735	3.98402	0.987402	0	0	0.00416951	-4.36266
PRQ26432	RCHIOBHM_CHR6G0294511	protein_coding	putative fumarate hydratase	22.9403	14.9086	14.9401	2.9622	0	0	8.55669e-06	-4.15113
PRQ26790	RCHIOBHM_CHR6G0298431	protein_coding	putative protein kinase RLK-Pelle-DLSV family	7.97924	6.95735	9.96006	0.987402	0.991526	0	0.00442678	-3.65139
PRQ26795	RCHIOBHM_CHR6G0298481	protein_coding	putative non-specific serine/threonine protein kinase	14.9611	9.93907	7.96805	0.987402	0.991526	0	0.000512691	-4.05202
PRQ26842	RCHIOBHM_CHR6G0298961	protein_coding	putative RNA-directed DNA polymerase	16.9559	17.8903	14.9401	1.9748	1.98305	4.96961	0.0012005	-2.4804
PRQ26985	RCHIOBHM_CHR6G0300481	protein_coding	putative RNA-directed DNA polymerase	36.904	32.7989	23.9041	10.8614	8.92373	2.98177	0.000161533	-2.03877
PRQ27313	RCHIOBHM_CHR6G0304021	protein_coding	putative ceramidase	61.8391	49.6953	27.8882	6.91181	1.98305	0	0.000136466	-3.96866
PRQ27402	RCHIOBHM_CHR6G0304931	protein_coding	putative transcription factor interactor and regulator CCHC(Zn) family	16.9559	25.8416	20.9161	0.987402	3.9661	3.97569	5.77717e-05	-2.83629
PRQ27559	RCHIOBHM_CHR6G0306571	protein_coding	putative tripeptidyl-peptidase II	13.9637	28.8233	14.9401	5.92441	4.95763	0.993922	0.00196407	-2.28026
PRQ27619	RCHIOBHM_CHR6G0307191	protein_coding	putative P-loop containing nucleoside triphosphate hydrolase	14.9611	16.8964	19.9201	6.91181	0	2.98177	0.00252799	-2.38639
PRQ27670	RCHIOBHM_CHR6G0307761	protein_coding	hypothetical protein	179.533	162.007	168.325	30.6094	43.6271	45.7204	2.89233e-22	-2.08795
PRQ28178	RCHIOBHM_CHR5G0000211	protein_coding	putative galactinol--sucrose galactosyltransferase	12.9663	14.9086	16.9321	1.9748	3.9661	0	0.000831888	-2.91418
PRQ28329	RCHIOBHM_CHR5G0001911	protein_coding	hypothetical protein	25.9325	29.8172	15.9361	3.94961	2.97458	2.98177	1.71549e-05	-2.85501
PRQ28412	RCHIOBHM_CHR5G0002781	protein_coding	hypothetical protein	76.8002	86.4699	55.7763	1.9748	14.8729	12.921	1.8977e-12	-2.88061
PRQ28592	RCHIOBHM_CHR5G0004691	protein_coding	putative SKP1/BTB/POZ domain, NPH3 domain-containing protein	30.9195	32.7989	16.9321	8.88661	0.991526	2.98177	5.61934e-05	-2.64729
PRQ28756	RCHIOBHM_CHR5G0006451	protein_coding	putative P-loop containing nucleoside triphosphate hydrolase	17.9533	12.9208	8.96405	0.987402	0.991526	0	7.12613e-05	-4.32945
PRQ28943	RCHIOBHM_CHR5G0008451	protein_coding	hypothetical protein	262.317	278.294	261.949	82.9417	64.4492	52.6779	1.32372e-30	-2.00373
PRQ29028	RCHIOBHM_CHR5G0009411	protein_coding	hypothetical protein	206.463	271.337	288.842	64.1811	74.3645	51.6839	4.59211e-26	-2.01073
PRQ29135	RCHIOBHM_CHR5G0010621	protein_coding	putative Cystatin domain-containing protein	41.891	74.543	61.7523	4.93701	3.9661	0	6.02909e-17	-4.32096
PRQ29302	RCHIOBHM_CHR5G0012451	protein_coding	putative triacylglycerol lipase	30.9195	17.8903	27.8882	1.9748	10.9068	5.96353	0.00104599	-2.02561
PRQ29642	RCHIOBHM_CHR5G0016021	protein_coding	putative protein kinase RLK-Pelle-LRR-XII-1 family	23.9377	25.8416	22.9081	4.93701	3.9661	3.97569	4.61054e-05	-2.49647
PRQ30011	RCHIOBHM_CHR5G0019991	protein_coding	putative ribosomal protein L27e	466.785	470.118	469.119	82.9417	120.966	112.313	3.90457e-57	-2.1529
PRQ30026	RCHIOBHM_CHR5G0020151	protein_coding	putative tetratricopeptide-like helical domain, pentacotripeptide-repeat region of PROPR	17.9533	27.8294	14.9401	2.9622	7.93221	0	0.00110586	-2.47828
PRQ30109	RCHIOBHM_CHR5G0021021	protein_coding	putative polygalacturonase	41.891	32.7989	31.8722	0.987402	3.9661	2.98177	2.9109e-10	-3.74835
PRQ30110	RCHIOBHM_CHR5G0021031	protein_coding	Polygalacturonase	1008.38	1021.74	1057.76	243.888	231.026	220.651	4.60734e-131	-2.15026
PRQ30294	RCHIOBHM_CHR5G0023041	protein_coding	hypothetical protein	131.657	107.342	94.6205	18.7606	35.6949	25.842	2.66296e-13	-2.05505
PRQ30649	RCHIOBHM_CHR5G0026911	protein_coding	putative protein kinase RLK-Pelle-DLSV family	37.9014	33.7928	29.8802	1.9748	2.97458	3.97569	2.04261e-09	-3.50934
PRQ30849	RCHIOBHM_CHR5G0029081	protein_coding	putative proteinase inhibitor I3, Kunitz legume	2470.57	2607.02	2679.26	271.535	250.856	275.316	0	-3.28154
PRQ31046	RCHIOBHM_CHR5G0031181	protein_coding	hypothetical protein	310.193	251.458	276.89	53.3197	51.5594	52.6779	5.35776e-43	-2.41195
PRQ31198	RCHIOBHM_CHR5G0032831	protein_coding	hypothetical protein	14.9611	14.9086	12.9481	1.9748	2.97458	2.98177	0.00286317	-2.43304
PRQ31241	RCHIOBHM_CHR5G0033301	protein_coding	putative protein kinase RLK-Pelle-DLSV family	12.9663	13.9147	14.9401	1.9748	1.98305	0	0.000293959	-3.39979
PRQ31264	RCHIOBHM_CHR5G0033571	protein_coding	hypothetical protein	36.904	47.7075	34.8602	12.8362	3.9661	10.9331	9.21401e-06	-2.1066
PRQ31267	RCHIOBHM_CHR5G0033601	protein_coding	putative non-specific serine/threonine protein kinase	179.533	198.781	195.217	19.748	27.7627	30.8116	5.7942e-38	-2.87288
PRQ31639	RCHIOBHM_CHR5G0037691	protein_coding	putative xenobiotic-transporting ATPase	18.9507	19.8781	23.9041	7.89921	3.9661	1.98784	0.00107496	-2.17775
PRQ31725	RCHIOBHM_CHR5G0038651	protein_coding	putative transposase, MuDR, plant, MULE transposase domain-containing protein	11.9689	15.9025	20.9161	4.93701	1.98305	2.98177	0.00274238	-2.30009
PRQ32236	RCHIOBHM_CHR5G0044151	protein_coding	putative cucumisin	47.8754	50.6892	59.7603	8.88661	6.94068	9.93922	2.55157e-10	-2.6194
PRQ32288	RCHIOBHM_CHR5G0044711	protein_coding	putative aminoacyltransferase, E1 ubiquitin-activating enzyme	357.071	413.465	343.622	31.5969	20.822	28.8237	9.63797e-92	-3.7774
PRQ32432	RCHIOBHM_CHR5G0046321	protein_coding	hypothetical protein	37.9014	36.7745	42.8282	8.88661	4.95763	5.96353	9.9069e-08	-2.56802
PRQ33152	RCHIOBHM_CHR5G0054351	protein_coding	hypothetical protein	11.9689	14.9086	8.96405	2.9622	0	0	0.000899457	-3.59295
PRQ33261	RCHIOBHM_CHR5G0055631	protein_coding	hypothetical protein	22.9403	24.8477	23.9041	2.9622	6.94068	7.95138	0.000776433	-2.00639
PRQ33347	RCHIOBHM_CHR5G0056591	protein_coding	putative transcription factor Hap3/NF-YB family	10.9715	20.872	11.9521	1.9748	2.97458	3.97569	0.0049999	-2.29567
PRQ33376	RCHIOBHM_CHR5G0056901	protein_coding	hypothetical protein	40.8936	30.8111	22.9081	1.9748	2.97458	4.96961	8.34921e-08	-3.25474
PRQ33641	RCHIOBHM_CHR5G0059831	protein_coding	hypothetical protein	45.8806	35.7806	35.8562	6.91181	12.8898	7.95138	6.62191e-06	-2.08231
PRQ33717	RCHIOBHM_CHR5G0060741	protein_coding	putative glutathione transferase	55.8547	35.7806	59.7603	4.93701	16.8559	12.921	1.3839e-06	-2.12535
PRQ33843	RCHIOBHM_CHR5G0062131	protein_coding	putative chitinase	8.97664	12.9208	8.96405	0.987402	0	1.98784	0.00242983	-3.3757
PRQ34214	RCHIOBHM_CHR5G0066371	protein_coding	putative NAD(P)-binding domain-containing protein	104.728	99.3907	109.561	25.6724	22.8051	25.842	8.32786e-15	-2.07745
PRQ34385	RCHIOBHM_CHR5G0068401	protein_coding	putative acyl-CoA hydrolase	16.9559	12.9208	21.9121	4.93701	2.97458	4.96961	0.00499577	-2.00724
PRQ34553	RCHIOBHM_CHR5G0070281	protein_coding	putative protein-serine/threonine phosphatase	14.9611	6.95735	10.9561	0.987402	0	0.993922	0.000544784	-4.05194
PRQ34794	RCHIOBHM_CHR5G0073031	protein_coding	putative secoisolariciresinol dehydrogenase	12.9663	6.95735	9.96006	0.987402	0.991526	0.993922	0.00286448	-3.32932
PRQ34849	RCHIOBHM_CHR5G0073611	protein_coding	putative anthocyanidin 3-O-glucosyltransferase	199.481	194.806	253.981	53.3197	40.6526	29.8177	1.08131e-28	-2.38817
PRQ34874	RCHIOBHM_CHR5G0073881	protein_coding	hypothetical protein	14.9611	15.9025	13.9441	1.9748	4.95763	3.97569	0.00813255	-2.03898
PRQ34875	RCHIOBHM_CHR5G0073891	protein_coding	hypothetical protein	13.9637	11.9269	11.9521	1.9748	0.991526	0.993922	0.000728844	-3.25534
PRQ34913	RCHIOBHM_CHR5G0074311	protein_coding	putative transcription factor Hap3/NF-YB family	40.8936	33.7928	31.8722	4.93701	5.94916	8.9453	1.34587e-06	-2.42634
PRQ35023	RCHIOBHM_CHR5G0075521	protein_coding	putative peptidylprolyl isomerase	5.98443	6.95735	1.99201	0	0	0	0.00839793	-4.7714
PRQ35089	RCHIOBHM_CHR5G0076201	protein_coding	putative F-box domain-containing protein	9.97405	13.9147	12.9481	1.9748	0	2.98177	0.00263683	-2.89418
PRQ35325	RCHIOBHM_CHR5G0078751	protein_coding	hypothetical protein	10.9715	20.872	12.9481	4.93701	0.991526	0.993922	0.00194583	-2.69207
PRQ35406	RCHIOBHM_CHR5G0079681	protein_coding	hypothetical protein	14.9611	15.9025	27.8882	4.93701	3.9661	3.97569	0.00146955	-2.18939
PRQ35902	RCHIOBHM_CHR4G0385571	protein_coding	hypothetical protein	28.9247	21.8659	27.8882	8.88661	3.9661	3.97569	0.000146849	-2.22409
PRQ36126	RCHIOBHM_CHR4G0387991	protein_coding	hypothetical protein	6.98183	7.95125	7.96805	0.987402	0	0	0.00251189	-4.42642
PRQ36397	RCHIOBHM_CHR4G0391071	protein_coding	putative F-box domain-containing protein	7.97924	25.8416	21.9121	3.94961	5.94916	1.98784	0.00330794	-2.22904
PRQ36759	RCHIOBHM_CHR4G0395141	protein_coding	putative Acid phosphatase	17.9533	19.8781	21.9121	0.987402	4.95763	0.993922	4.24149e-05	-3.10636
PRQ36760	RCHIOBHM_CHR4G0395151	protein_coding	putative ribosomal protein L14P	25.9325	21.8659	22.9081	2.9622	5.94916	7.95138	0.000636633	-2.06883
PRQ36883	RCHIOBHM_CHR4G0396461	protein_coding	putative glutathione transferase	395.97	471.112	446.211	68.1307	64.4492	90.4469	2.6851e-65	-2.55818
PRQ36936	RCHIOBHM_CHR4G0396991	protein_coding	putative protein kinase TKL-Pl-6 family	38.8988	46.7136	33.8642	6.91181	12.8898	3.97569	1.62999e-06	-2.32892
PRQ37167	RCHIOBHM_CHR4G0399551	protein_coding	putative protein kinase RLK-Pelle-DLSV family	33.9118	24.8477	30.8762	6.91181	2.97458	4.96961	4.37262e-06	-2.59243
PRQ37360	RCHIOBHM_CHR4G0401701	protein_coding	putative peptidase S10, serine carboxypeptidase, alpha/Beta hydrolase	40.8936	49.6953	50.7963	2.9622	4.95763	7.95138	3.44609e-11	-3.15626
PRQ37438	RCHIOBHM_CHR4G0402601	protein_coding	putative protein kinase RLK-Pelle-LRR-XII-1 family	22.9403	21.8659	25.8961	1.9748	5.94916	4.96961	9.86631e-05	-2.45592
PRQ37539	RCHIOBHM_CHR4G0403691	protein_coding	hypothetical protein	28.9247	30.8111	27.8882	1.9748	3.9661	3.97569	1.80517e-07	-3.1442
PRQ37945	RCHIOBHM_CHR4G0408291	protein_coding	putative ribosomal L25/Gln-tRNA synthetase, anti-codon-binding protein	46.878	36.7745	32.8682	9.87402	5.94916	7.95138	1.32806e-06	-2.29274
PRQ37968	RCHIOBHM_CHR4G0408601	protein_coding	hypothetical protein	4.98702	3.97563	5.97603	0	0	0	0.00713768	-4.77178
PRQ38096	RCHIOBHM_CHR4G0409991	protein_coding	hypothetical protein	216.437	223.629	258.961	30.6094	37.678	40.7508	2.89774e-41	-2.68082
PRQ38119	RCHIOBHM_CHR4G0410251	protein_coding	putative START-like domain, Bet v I type allergen	449.83	454.215	482.067	103.677	78.3306	95.4165	4.26726e-66	-2.32075
PRQ38161	RCHIOBHM_CHR4G0410721	protein_coding	hypothetical protein	148.613	112.311	145.417	20.7354	12.8898	33.7933	3.74257e-20	-2.59186
PRQ38254	RCHIOBHM_CHR4G0411781	protein_coding	hypothetical protein	94.7535	132.19	89.6405	21.7228	22.8051	18.8845	1.84378e-15	-2.31972
PRQ38483	RCHIOBHM_CHR4G0414411	protein_coding	hypothetical protein	15.9585	22.8599	20.9161	1.9748	6.94068	2.98177	0.000809482	-2.32845
PRQ38697	RCHIOBHM_CHR4G0416881	protein_coding	hypothetical protein	20.9455	22.8599	27.8882	6.91181	4.95763	5.96353	0.00065433	-2.00711
PRQ38807	RCHIOBHM_CHR4G0418061	protein_coding	putative nucleotidyltransferase, Ribonuclease H	38.8988	29.8172	58.7643	8.88661	6.94068	11.9271	2.94265e-06	-2.19967
PRQ39178	RCHIOBHM_CHR4G0422181	protein_coding	putative cytochrome P450	8.97664	12.9208	12.9481	0.987402	0	1.98784	0.000827316	-3.55087
PRQ39215	RCHIOBHM_CHR4G0422711	protein_coding	hypothetical protein	17.9533	12.9208	14.9401	2.9622	2.97458	3.97569	0.00411722	-2.20868
PRQ39239	RCHIOBHM_CHR4G0422961	protein_coding	putative Late embryogenesis abundant protein, LEA5-type	109.715	96.4089	125.497	19.748	19.8305	19.8784	7.30981e-19	-2.47959
PRQ39564	RCHIOBHM_CHR4G0426601	protein_coding	hypothetical protein	17.9533	15.9025	13.9441	1.9748	5.94916	3.97569	0.00729458	-2.00666
PRQ39582	RCHIOBHM_CHR4G0426841	protein_coding	putative ubiquitinyl hydrolase 1	11.9689	8.94516	6.97204	0	2.97458	0	0.00708928	-3.22935
PRQ39643	RCHIOBHM_CHR4G0427511	protein_coding	putative pectinesterase	22.9403	12.9208	18.9241	0.987402	0.991526	8.9453	0.00351285	-2.32793
PRQ39994	RCHIOBHM_CHR4G0431241	protein_coding	putative amino acid transporter, transmembrane domain-containing protein	77.7976	77.5247	59.7603	7.89921	3.9661	2.98177	7.53708e-20	-3.85531
PRQ40114	RCHIOBHM_CHR4G0432561	protein_coding	putative sieve element occlusion	30.9195	18.8842	15.9361	4.93701	5.94916	4.96961	0.00133951	-2.05169
PRQ40144	RCHIOBHM_CHR4G0432871	protein_coding	putative ribonuclease H-like domain, reverse transcriptase zinc-binding domain-containing protein	19.9481	23.8538	22.9081	6.91181	6.94068	0.993922	0.000902788	-2.1668
PRQ40326	RCHIOBHM_CHR4G0434821	protein_coding	putative transcription factor C2H2 family	14.9611	22.8599	10.9561	0	0	0	1.12465e-07	-6.47907
PRQ40376	RCHIOBHM_CHR4G0435331	protein_coding	hypothetical protein	78.795	96.4089	90.6365	18.7606	14.8729	17.8906	1.0763e-14	-2.36719
PRQ40834	RCHIOBHM_CHR4G0440371	protein_coding	putative CBS domain-containing protein	12.9663	13.9147	12.9481	3.94961	1.98305	0	0.00259477	-2.74494
PRQ41089	RCHIOBHM_CHR4G0443181	protein_coding	putative leucine--tRNA ligase	28.9247	16.8964	16.9321	0.987402	0	0	1.30175e-08	-5.88057
PRQ41445	RCHIOBHM_CHR4G0446971	protein_coding	putative GRAM domain, PH domain-containing protein	1590.86	1792.01	1754.96	342.628	273.661	363.775	3.53642e-166	-2.39024
PRQ41666	RCHIOBHM_CHR3G0449301	protein_coding	putative protein kinase RLK-Pelle-LRR-XI-1 family	15.9585	5.96344	4.98003	0	0	0	0.000211458	-5.62031
PRQ41904	RCHIOBHM_CHR3G0451811	protein_coding	Mitochondrial inner membrane translocase subunit Tim17/Tim22/Tim23/peroxisomal protein PMP24	76.8002	70.5674	54.7803	18.7606	16.8559	7.95138	1.44246e-09	-2.21341
PRQ41945	RCHIOBHM_CHR3G0452261	protein_coding	putative cysteine synthase	38.8988	46.7136	38.8442	6.91181	6.94068	7.95138	5.14379e-08	-2.51317
PRQ42080	RCHIOBHM_CHR3G0453731	protein_coding	hypothetical protein	36.904	29.8172	31.8722	11.8488	4.95763	6.95745	5.42197e-05	-2.052
PRQ42086	RCHIOBHM_CHR3G0453791	protein_coding	hypothetical protein	73.808	60.6283	80.6765	7.89921	7.93221	11.9271	2.43446e-15	-2.95449
PRQ42152	RCHIOBHM_CHR3G0454511	protein_coding	putative short-chain dehydrogenase/reductase SDR	20.9455	12.9208	7.96805	1.9748	1.98305	0	0.00049971	-3.40019
PRQ42441	RCHIOBHM_CHR3G0457661	protein_coding	putative RNA-directed DNA polymerase	8.97664	4.96953	10.9561	0	0	1.98784	0.00594758	-3.65028
PRQ42573	RCHIOBHM_CHR3G0459141	protein_coding	putative ATPase, AAA-type, core, AAA-type ATPase domain-containing protein	1847.19	1921.22	1882.45	254.75	260.771	296.189	1.63391e-305	-2.79959
PRQ42575	RCHIOBHM_CHR3G0459161	protein_coding	putative pentatricopeptide	7.97924	6.95735	5.97603	0	0.991526	0	0.00467136	-4.29533
PRQ42978	RCHIOBHM_CHR3G0463471	protein_coding	putative RNA-directed DNA polymerase	65.8287	61.6222	63.7444	0.987402	4.95763	9.93922	3.87285e-16	-3.5914
PRQ43039	RCHIOBHM_CHR3G0464101	protein_coding	putative SOUL heme-binding protein	2749.85	2929.04	3008.93	627	671.263	639.092	2.24108e-283	-2.16494
PRQ43124	RCHIOBHM_CHR3G0465071	protein_coding	hypothetical protein	2.99221	10.933	7.96805	0.987402	0	0	0.00464351	-4.36165
PRQ43141	RCHIOBHM_CHR3G0465251	protein_coding	hypothetical protein	2.99221	7.95125	3.98402	0	0	0	0.0079955	-4.77092
PRQ43235	RCHIOBHM_CHR3G0466261	protein_coding	putative nepenthesin	4.98702	12.9208	8.96405	1.9748	0	0	0.00372391	-3.76239
PRQ43263	RCHIOBHM_CHR3G0466561	protein_coding	putative Tim10/DDP family zinc finger	708.157	871.656	903.377	201.43	208.22	182.882	5.63541e-76	-2.0672
PRQ43511	RCHIOBHM_CHR3G0469271	protein_coding	hypothetical protein	26.9299	52.6771	39.8402	9.87402	4.95763	4.96961	3.62642e-07	-2.59202
PRQ43545	RCHIOBHM_CHR3G0469621	protein_coding	putative wall-associated receptor kinase	9.97405	7.95125	5.97603	0.987402	0	0.993922	0.00604014	-3.59218
PRQ43575	RCHIOBHM_CHR3G0469921	protein_coding	putative adenosine kinase	36.904	24.8477	25.8961	0	4.95763	8.9453	2.29929e-05	-2.65816
PRQ43691	RCHIOBHM_CHR3G0471171	protein_coding	putative pectinesterase	12.9663	13.9147	15.9361	1.9748	2.97458	1.98784	0.00165797	-2.62585
PRQ43729	RCHIOBHM_CHR3G0471551	protein_coding	hypothetical protein	3.98962	5.96344	5.97603	0	0	0	0.00512534	-4.8645
PRQ43780	RCHIOBHM_CHR3G0472071	protein_coding	hypothetical protein	14.9611	10.933	10.9561	3.94961	1.98305	0	0.00542208	-2.63277
PRQ44025	RCHIOBHM_CHR3G0474651	protein_coding	putative long-chain-alcohol oxidase	33.9118	29.8172	30.8762	7.89921	8.92373	0	2.07796e-05	-2.49028
PRQ44093	RCHIOBHM_CHR3G0475431	protein_coding	putative ubiquitinyl hydrolase 1	14.9611	9.93907	15.9361	1.9748	0	1.98784	0.00043987	-3.36492
PRQ44221	RCHIOBHM_CHR3G0476831	protein_coding	hypothetical protein	20.9455	14.9086	16.9321	1.9748	3.9661	1.98784	0.000326892	-2.73507
PRQ44714	RCHIOBHM_CHR3G0482261	protein_coding	hypothetical protein	67.8235	100.385	68.7244	11.8488	7.93221	16.8967	8.22712e-14	-2.6919
PRQ45128	RCHIOBHM_CHR3G0486811	protein_coding	putative NPR1/NH1-interacting protein	665.269	663.93	728.08	104.665	137.822	130.204	1.32752e-98	-2.46491
PRQ45129	RCHIOBHM_CHR3G0486821	protein_coding	putative NPR1/NH1-interacting protein	182.525	213.69	243.025	27.6472	57.5085	30.8116	1.22508e-26	-2.46284
PRQ45152	RCHIOBHM_CHR3G0487081	protein_coding	hypothetical protein	6.98183	9.93907	4.98003	0	0	0	0.000728031	-5.32384
PRQ45453	RCHIOBHM_CHR3G0491561	protein_coding	hypothetical protein	23.9377	24.8477	31.8722	4.93701	6.94068	1.98784	2.30733e-05	-2.53978
PRQ45871	RCHIOBHM_CHR3G0496371	protein_coding	hypothetical protein	12.9663	4.96953	4.98003	0	0	0.993922	0.00339592	-4.42714
PRQ46189	RCHIOBHM_CHR2G0086371	protein_coding	putative proton-exporting ATPase	244.364	221.641	200.197	39.4961	32.7204	26.8359	4.32049e-40	-2.74928
PRQ46226	RCHIOBHM_CHR2G0086761	protein_coding	hypothetical protein	29.9221	36.7745	29.8802	7.89921	9.91526	4.96961	4.36112e-05	-2.08341
PRQ46239	RCHIOBHM_CHR2G0086891	protein_coding	putative demethylmenaquinone methyltransferase	32.9144	19.8781	20.9161	0.987402	3.9661	1.98784	1.34332e-06	-3.40919
PRQ46446	RCHIOBHM_CHR2G0089161	protein_coding	putative tetratricopeptide-like helical domain, DYW domain-containing protein	22.9403	27.8294	24.9001	3.94961	6.94068	3.97569	8.03073e-05	-2.34786
PRQ46668	RCHIOBHM_CHR2G0091511	protein_coding	putative dolichyl-diphosphooligosaccharide--protein glycotransferase	48.8728	20.872	34.8602	4.93701	0	0.993922	1.50094e-09	-4.13757
PRQ46954	RCHIOBHM_CHR2G0094541	protein_coding	putative transcription factor interactor and regulator C3H-WRC/GRF family	17.9533	19.8781	9.96006	3.94961	3.9661	0.993922	0.00250718	-2.42245
PRQ47022	RCHIOBHM_CHR2G0095231	protein_coding	putative flavonoid 3'-monooxygenase	8.97664	8.94516	12.9481	0.987402	0	0	0.000224704	-4.85716
PRQ47089	RCHIOBHM_CHR2G0095921	protein_coding	hypothetical protein	6.98183	2.98172	10.9561	0	0	0.993922	0.00613374	-4.29571
PRQ47450	RCHIOBHM_CHR2G0099791	protein_coding	putative ATPase, AAA-type, core, AAA-type ATPase domain-containing protein	43.8858	40.7502	41.8322	10.8614	9.91526	7.95138	9.28139e-07	-2.13793
PRQ47451	RCHIOBHM_CHR2G0099801	protein_coding	hypothetical protein	9.97405	15.9025	10.9561	1.9748	0	0	0.000186488	-4.21694
PRQ47489	RCHIOBHM_CHR2G0100241	protein_coding	putative EamA domain-containing protein	63.8339	54.6649	46.8123	14.811	11.8983	11.9271	4.10154e-08	-2.09689
PRQ47569	RCHIOBHM_CHR2G0101071	protein_coding	putative DNA polymerase III, clamp loader complex, gamma/delta/delta subunit	22.9403	16.8964	11.9521	0	2.97458	2.98177	0.000184949	-3.12194
PRQ47782	RCHIOBHM_CHR2G0103461	protein_coding	putative transcription factor B3-Domain family	6.98183	9.93907	12.9481	0.987402	0.991526	1.98784	0.00637254	-2.91344
PRQ48461	RCHIOBHM_CHR2G0111001	protein_coding	putative protein kinase RLK-Pelle-RLCK-VI family	78.795	64.6039	79.6805	15.7984	14.8729	12.921	2.03219e-12	-2.35517
PRQ48893	RCHIOBHM_CHR2G0115801	protein_coding	putative polygalacturonase	1930.98	1868.54	1858.55	214.266	186.407	199.778	0	-3.23608
PRQ48894	RCHIOBHM_CHR2G0115811	protein_coding	putative polygalacturonase	1329.54	1506.76	1358.55	321.893	320.263	304.14	1.56046e-152	-2.14824
PRQ48895	RCHIOBHM_CHR2G0115821	protein_coding	putative polygalacturonase	86.7742	73.5491	96.6125	12.8362	14.8729	12.921	3.1536e-16	-2.66078
PRQ48903	RCHIOBHM_CHR2G0115921	protein_coding	hypothetical protein	79.7924	76.5308	67.7284	8.88661	10.9068	11.9271	1.37513e-15	-2.82067
PRQ48963	RCHIOBHM_CHR2G0116601	protein_coding	putative abieta-7,13-dien-18-ol hydroxylase	76.8002	83.4882	74.7004	18.7606	7.93221	17.8906	1.38031e-12	-2.39785
PRQ49199	RCHIOBHM_CHR2G0119251	protein_coding	hypothetical protein	11.9689	22.8599	17.9281	4.93701	3.9661	3.97569	0.00428607	-2.03427
PRQ49254	RCHIOBHM_CHR2G0119891	protein_coding	hypothetical protein	8.97664	5.96344	19.9201	1.9748	2.97458	0	0.00687123	-2.81517
PRQ50010	RCHIOBHM_CHR2G0128311	protein_coding	hypothetical protein	14.9611	19.8781	23.9041	1.9748	0	0.993922	9.63092e-07	-4.30485
PRQ50122	RCHIOBHM_CHR2G0129591	protein_coding	hypothetical protein	259.325	225.617	207.169	48.3827	42.6356	54.6657	5.94525e-32	-2.24823
PRQ50543	RCHIOBHM_CHR2G0134391	protein_coding	putative transcription factor CSD family	33.9118	37.7685	38.8442	7.89921	3.9661	1.98784	2.1797e-08	-2.99461
PRQ50787	RCHIOBHM_CHR2G0137091	protein_coding	putative Heat shock protein 70 family	717.134	839.851	812.741	166.871	147.737	167.973	6.67187e-100	-2.29589
PRQ50879	RCHIOBHM_CHR2G0138081	protein_coding	putative protein-synthesizing GTPase	15.9585	12.9208	7.96805	0	1.98305	0.993922	0.000558697	-3.63118
PRQ51040	RCHIOBHM_CHR2G0139911	protein_coding	putative ankyrin repeat-containing domain, PGG domain-containing protein	111.709	98.3968	102.589	16.7858	20.822	26.8359	4.76301e-16	-2.27907
PRQ51180	RCHIOBHM_CHR2G0141531	protein_coding	hypothetical protein	12.9663	13.9147	21.9121	4.93701	4.95763	0.993922	0.00516621	-2.16293
PRQ51386	RCHIOBHM_CHR2G0143791	protein_coding	hypothetical protein	9.97405	5.96344	5.97603	0	0.991526	0	0.0036801	-4.3627
PRQ51756	RCHIOBHM_CHR2G0147981	protein_coding	hypothetical protein	7.97924	7.95125	2.98802	0	0	0	0.00219201	-5.11258
PRQ51891	RCHIOBHM_CHR2G0149511	protein_coding	hypothetical protein	7.97924	29.8172	8.96405	1.9748	0	3.97569	0.00185983	-2.97518
PRQ52014	RCHIOBHM_CHR2G0150891	protein_coding	putative RNA-directed DNA polymerase	14.9611	20.872	21.9121	0.987402	3.9661	3.97569	0.000228695	-2.69433
PRQ52074	RCHIOBHM_CHR2G0151571	protein_coding	putative glycerol-3-phosphate 1-O-acyltransferase	17.9533	14.9086	14.9401	3.94961	0.991526	0.993922	0.00033339	-3.00784
PRQ52079	RCHIOBHM_CHR2G0151621	protein_coding	putative PPC domain-containing protein	10.9715	27.8294	14.9401	4.93701	5.94916	1.98784	0.00568568	-2.06123
PRQ52322	RCHIOBHM_CHR2G0154171	protein_coding	hypothetical protein	35.9066	32.7989	27.8882	8.88661	5.94916	8.9453	5.69887e-05	-2.02204
PRQ52384	RCHIOBHM_CHR2G0154911	protein_coding	hypothetical protein	245.362	241.519	198.205	64.1811	34.7034	35.7812	4.91013e-28	-2.34631
PRQ52561	RCHIOBHM_CHR2G0156851	protein_coding	putative cytochrome b561 and DOMON domain-containing protein	14.9611	11.9269	10.9561	0.987402	2.97458	0.993922	0.00177287	-2.93304
PRQ52603	RCHIOBHM_CHR2G0157301	protein_coding	hypothetical protein	64.8313	52.6771	42.8282	10.8614	11.8983	15.9028	1.86585e-07	-2.0524
PRQ52604	RCHIOBHM_CHR2G0157311	protein_coding	hypothetical protein	17.9533	22.8599	12.9481	0.987402	4.95763	1.98784	0.000396403	-2.76137
PRQ53211	RCHIOBHM_CHR2G0163981	protein_coding	hypothetical protein	14.9611	22.8599	37.8482	4.93701	1.98305	3.97569	3.05939e-05	-2.79558
PRQ53227	RCHIOBHM_CHR2G0164181	protein_coding	hypothetical protein	31.917	19.8781	23.9041	1.9748	2.97458	0.993922	2.2253e-07	-3.6704
PRQ53235	RCHIOBHM_CHR2G0164261	protein_coding	hypothetical protein	45.8806	50.6892	39.8402	10.8614	2.97458	6.95745	6.93082e-09	-2.71302
PRQ53296	RCHIOBHM_CHR2G0164981	protein_coding	putative transcription factor MYB-HB-like family	1.99481	6.95735	17.9281	0	0	1.98784	0.00742001	-3.76055
PRQ53465	RCHIOBHM_CHR2G0166821	protein_coding	putative RNA-directed DNA polymerase	179.533	165.982	172.309	41.4709	46.6017	29.8177	2.97206e-23	-2.13477
PRQ53500	RCHIOBHM_CHR2G0167191	protein_coding	hypothetical protein	15.9585	15.9025	16.9321	3.94961	2.97458	0.993922	0.000836203	-2.62228
PRQ53860	RCHIOBHM_CHR2G0171161	protein_coding	hypothetical protein	3.98962	2.98172	8.96405	0	0	0	0.00600949	-4.86495
PRQ53906	RCHIOBHM_CHR2G0171681	protein_coding	putative alpha-L-fucosidase	224.416	194.806	193.225	29.622	39.661	31.8055	1.79357e-35	-2.59905
PRQ54268	RCHIOBHM_CHR2G0175621	protein_coding	putative amorpha-4,11-diene 12 monooxygenase	4.98702	10.933	3.98402	0	0.991526	0	0.00771314	-4.22422
PRQ54489	RCHIOBHM_CHR1G0314231	protein_coding	putative ribonucleoside-diphosphate reductase	2984.24	2938.98	2934.23	640.824	626.644	674.873	0	-2.18913
PRQ54656	RCHIOBHM_CHR1G0316101	protein_coding	hypothetical protein	571.513	592.368	577.683	87.8787	64.4492	94.4226	1.23084e-102	-2.81929
PRQ55027	RCHIOBHM_CHR1G0320101	protein_coding	hypothetical protein	15.9585	26.8355	17.9281	3.94961	4.95763	0	0.000209271	-2.76807
PRQ55171	RCHIOBHM_CHR1G0321681	protein_coding	hypothetical protein	10.9715	5.96344	5.97603	0	0	0.993922	0.00283827	-4.42689
PRQ55682	RCHIOBHM_CHR1G0327291	protein_coding	hypothetical protein	65.8287	58.6405	65.7364	18.7606	12.8898	13.9149	4.11617e-09	-2.06118
PRQ55888	RCHIOBHM_CHR1G0329581	protein_coding	putative ribosomal protein L2	3.98962	9.93907	3.98402	0	0	0	0.0031087	-5.03394
PRQ55920	RCHIOBHM_CHR1G0329941	protein_coding	hypothetical protein	2.99221	19.8781	4.98003	0	0	0	0.000310621	-5.67074
PRQ56525	RCHIOBHM_CHR1G0337341	protein_coding	putative mechanosensitive ion channel MscS, LSM domain-containing protein	6.98183	26.8355	31.8722	3.94961	7.93221	0.993922	0.00230131	-2.35075
PRQ56596	RCHIOBHM_CHR1G0338991	protein_coding	putative ankyrin repeat-containing domain, PGG domain-containing protein	224.416	165.982	169.321	41.4709	47.5933	36.7751	2.77385e-23	-2.153
PRQ56802	RCHIOBHM_CHR1G0341321	protein_coding	putative transcription factor MYB-HB-like family	27.9273	21.8659	19.9201	3.94961	7.93221	2.98177	0.000384111	-2.22957
PRQ56866	RCHIOBHM_CHR1G0342001	protein_coding	putative periplasmic binding protein-like I	41.891	46.7136	52.7883	11.8488	5.94916	16.8967	2.10272e-06	-2.02722
PRQ57014	RCHIOBHM_CHR1G0343631	protein_coding	hypothetical protein	49.8702	45.7197	56.7723	6.91181	17.8475	8.9453	2.02829e-07	-2.17678
PRQ57844	RCHIOBHM_CHR1G0352761	protein_coding	hypothetical protein	9.97405	9.93907	27.8882	1.9748	3.9661	2.98177	0.00368613	-2.42188
PRQ57947	RCHIOBHM_CHR1G0353861	protein_coding	hypothetical protein	3.98962	12.9208	6.97204	0	0	1.98784	0.00905165	-3.59019
PRQ58004	RCHIOBHM_CHR1G0354501	protein_coding	hypothetical protein	12.9663	10.933	12.9481	3.94961	0	0.993922	0.00299878	-2.89565
PRQ58199	RCHIOBHM_CHR1G0356671	protein_coding	hypothetical protein	7.97924	6.95735	3.98402	0	0.991526	0	0.00912405	-4.15092
PRQ58519	RCHIOBHM_CHR1G0360181	protein_coding	putative SWEET sugar transporter	49.8702	35.7806	31.8722	8.88661	2.97458	11.9271	3.90841e-06	-2.30476
PRQ58620	RCHIOBHM_CHR1G0361301	protein_coding	putative transcription factor MYB-HB-like family	1495.11	1558.45	1486.04	296.22	339.102	296.189	3.76681e-190	-2.28495
PRQ58805	RCHIOBHM_CHR1G0363291	protein_coding	putative RNA polymerase II transcription factor SIII, subunit A	28.9247	54.6649	42.8282	9.87402	12.8898	4.96961	4.41188e-06	-2.18823
PRQ58849	RCHIOBHM_CHR1G0363781	protein_coding	hypothetical protein	6.98183	7.95125	1.99201	0	0	0	0.00463702	-4.95198
PRQ58869	RCHIOBHM_CHR1G0363991	protein_coding	putative potassium channel, voltage-dependent, EAG	89.7664	108.336	99.6006	22.7102	11.8983	21.8663	9.16944e-16	-2.39809
PRQ58870	RCHIOBHM_CHR1G0364001	protein_coding	putative transferase, protein kinase RLK-Pelle-WAK family	24.9351	24.8477	34.8602	6.91181	1.98305	1.98784	2.16276e-06	-2.95771
PRQ58886	RCHIOBHM_CHR1G0364171	protein_coding	putative potassium channel, voltage-dependent, ELK	5.98443	9.93907	6.97204	1.9748	0	0	0.00939106	-3.53138
PRQ59263	RCHIOBHM_CHR1G0368271	protein_coding	putative O-fucosylpeptide 3-beta-N-acetylglucosaminyltransferase	10.9715	8.94516	0.996006	0.987402	0	0	0.00906762	-4.29533
PRQ59407	RCHIOBHM_CHR1G0369841	protein_coding	putative protein kinase RLK-Pelle-LRR-XII-1 family	10.9715	15.9025	22.9081	1.9748	2.97458	4.96961	0.00256596	-2.32827
PRQ59441	RCHIOBHM_CHR1G0370251	protein_coding	putative protein kinase RLK-Pelle-CR4L family	65.8287	88.4577	63.7444	13.8236	14.8729	12.921	5.39905e-12	-2.38929
PRQ59726	RCHIOBHM_CHR1G0373381	protein_coding	hypothetical protein	9.97405	9.93907	14.9401	0	0	1.98784	0.000330034	-4.13561
PRQ59736	RCHIOBHM_CHR1G0373501	protein_coding	putative cupredoxin	17.9533	17.8903	12.9481	1.9748	0.991526	5.96353	0.0020612	-2.4511
PRQ59792	RCHIOBHM_CHR1G0374091	protein_coding	putative ribosomal protein L15e	232.395	251.458	284.858	48.3827	29.7458	39.7569	3.59632e-43	-2.70478
PRQ59814	RCHIOBHM_CHR1G0374331	protein_coding	hypothetical protein	224.416	205.739	188.245	48.3827	56.517	48.7022	9.4589e-26	-2.00936
PRQ59922	RCHIOBHM_CHR1G0375511	protein_coding	hypothetical protein	47.8754	38.7624	49.8003	12.8362	8.92373	4.96961	1.30177e-07	-2.35082
PRQ60100	RCHIOBHM_CHR1G0377551	protein_coding	hypothetical protein	4254.93	4740.93	4772.86	1025.91	1143.23	1067.47	1.44955e-288	-2.08888
PRQ60199	RCHIOBHM_CHR1G0378581	protein_coding	putative translocation protein Sec63	4.98702	9.93907	5.97603	0	0	0.993922	0.00513981	-4.29477
PRQ60332	RCHIOBHM_CHR1G0380021	protein_coding	putative transcription factor AP2-EREBP family	132.655	107.342	125.497	22.7102	34.7034	27.8298	2.97481e-16	-2.10036
PRQ60469	RCHIOBHM_CHR1G0381591	protein_coding	hypothetical protein	26.9299	24.8477	14.9401	1.9748	5.94916	4.96961	0.000344705	-2.3722
PRQ60483	RCHIOBHM_CHR1G0381761	protein_coding	putative histone-lysine N-methyltransferase transcription regulator SET family	22.9403	33.7928	39.8402	1.9748	6.94068	9.93922	2.58837e-05	-2.35797
PRQ60567	RCHIOBHM_CHR1G0382731	protein_coding	hypothetical protein	116.696	149.086	129.481	18.7606	22.8051	33.7933	8.95826e-20	-2.39156
PRQ60568	RCHIOBHM_CHR1G0382741	protein_coding	putative RNA-directed DNA polymerase	155.595	149.086	163.345	29.622	35.6949	39.7569	3.42925e-22	-2.15546
PRQ60574	RCHIOBHM_CHR1G0382801	protein_coding	hypothetical protein	4235.98	4525.26	4832.62	885.699	929.06	939.256	0	-2.30339
PRQ60651	RCHIOBHM_CHR1G0383581	protein_coding	hypothetical protein	14.9611	22.8599	21.9121	1.9748	3.9661	7.95138	0.0021715	-2.10549
PRQ60901	RCHIOBHM_CHR0C28G0501021	protein_coding	putative phosphate-induced protein	348.094	340.91	382.466	65.1685	95.1865	72.5563	2.48225e-45	-2.20187
PRQ61054	RCHIOBHM_CHR0C04G0497971	protein_coding	hypothetical protein	134.65	102.372	143.425	23.6976	28.7543	21.8663	5.59604e-19	-2.35582
PRQ61059	RCHIOBHM_CHR0C01G0497691	protein_coding	putative retrotransposon gag domain-containing protein	32.9144	32.7989	16.9321	2.9622	7.93221	4.96961	7.6202e-05	-2.38168

## Sheet: Table S10
Table S10. Enriched GO terms for the 390 up-regulated RNAs.
Enriched GO terms were identified based on FDR value < 0.05 according to three categories such as molecular function, cellular component, and biological process.
Category	Enrichment FDR	nGenes	Pathway Genes	Fold Enrichment	Pathway	URL	Genes
Biological process	0.0420085	3	13	27.7558	Cellular response to phosphate starvation	http://amigo.geneontology.org/amigo/term/GO:0016036	PRQ57506 PRQ57507 PRQ46369
Biological process	0.0420085	2	7	34.3643	Reductive pentose-phosphate cycle	http://amigo.geneontology.org/amigo/term/GO:0019253	PRQ37364 PRQ19043
Biological process	0.0420085	2	7	34.3643	Photosynthesis, dark reaction	http://amigo.geneontology.org/amigo/term/GO:0019685	PRQ37364 PRQ19043
Biological process	0.0420085	3	23	15.6881	Response to nutrient levels	http://amigo.geneontology.org/amigo/term/GO:0031667	PRQ57506 PRQ57507 PRQ46369
Biological process	0.0420085	3	27	13.3639	Cellular response to extracellular stimulus	http://amigo.geneontology.org/amigo/term/GO:0031668	PRQ57506 PRQ57507 PRQ46369
Biological process	0.0420085	3	21	17.1822	Cellular response to nutrient levels	http://amigo.geneontology.org/amigo/term/GO:0031669	PRQ57506 PRQ57507 PRQ46369
Biological process	0.0420085	3	21	17.1822	Response to starvation	http://amigo.geneontology.org/amigo/term/GO:0042594	PRQ57506 PRQ57507 PRQ46369
Biological process	0.0420085	24	1479	1.95173	Transmembrane transport	http://amigo.geneontology.org/amigo/term/GO:0055085	PRQ55390 PRQ56165 PRQ59564 PRQ60629 PRQ46393 PRQ50463 PRQ53226 PRQ53770 PRQ53841 PRQ43647 PRQ43816 PRQ36552 PRQ37534 PRQ28468 PRQ30313 PRQ30320 PRQ33898 PRQ25857 PRQ26511 PRQ27267 PRQ27962 PRQ16786 PRQ19420 PRQ19632
Biological process	0.0420085	3	27	13.3639	Cellular response to external stimulus	http://amigo.geneontology.org/amigo/term/GO:0071496	PRQ57506 PRQ57507 PRQ46369
Biological process	0.0420085	7	201	4.18869	Cellular response to toxic substance	http://amigo.geneontology.org/amigo/term/GO:0097237	PRQ42254 PRQ42256 PRQ37231 PRQ37281 PRQ28450 PRQ35502 PRQ15845
Biological process	0.0420085	7	201	4.18869	Detoxification	http://amigo.geneontology.org/amigo/term/GO:0098754	PRQ42254 PRQ42256 PRQ37231 PRQ37281 PRQ28450 PRQ35502 PRQ15845
Biological process	0.0420085	7	200	4.20963	Cellular oxidant detoxification	http://amigo.geneontology.org/amigo/term/GO:0098869	PRQ42254 PRQ42256 PRQ37231 PRQ37281 PRQ28450 PRQ35502 PRQ15845
Biological process	0.0420085	7	201	4.18869	Cellular detoxification	http://amigo.geneontology.org/amigo/term/GO:1990748	PRQ42254 PRQ42256 PRQ37231 PRQ37281 PRQ28450 PRQ35502 PRQ15845
Biological process	0.0420085	3	17	21.225	Phosphate ion transport	http://amigo.geneontology.org/amigo/term/GO:0006817	PRQ36552 PRQ25857 PRQ26511
Biological process	0.0420085	3	19	18.9908	Cellular response to starvation	http://amigo.geneontology.org/amigo/term/GO:0009267	PRQ57506 PRQ57507 PRQ46369
Biological process	0.0485021	3	30	12.0275	Response to extracellular stimulus	http://amigo.geneontology.org/amigo/term/GO:0009991	PRQ57506 PRQ57507 PRQ46369
Biological process	0.0488906	7	212	3.97135	Response to toxic substance	http://amigo.geneontology.org/amigo/term/GO:0009636	PRQ42254 PRQ42256 PRQ37231 PRQ37281 PRQ28450 PRQ35502 PRQ15845
Biological process	0.0496917	12	545	2.64826	Cellular response to chemical stimulus	http://amigo.geneontology.org/amigo/term/GO:0070887	PRQ42254 PRQ42256 PRQ36795 PRQ37231 PRQ37281 PRQ39324 PRQ39333 PRQ28450 PRQ35502 PRQ15845 PRQ19420 PRQ19632
Biological process	0.0497711	2	9	26.7278	Glutamate metabolic process	http://amigo.geneontology.org/amigo/term/GO:0006536	PRQ37753 PRQ41315
Molecular function	2.84736e-06	6	21	34.3643	Alcohol dehydrogenase (NAD+) activity	http://amigo.geneontology.org/amigo/term/GO:0004022	PRQ56058 PRQ24870 PRQ24871 PRQ24875 PRQ24877 PRQ24878
Molecular function	2.84736e-06	6	22	32.8023	Alcohol dehydrogenase [NAD(P)+] activity	http://amigo.geneontology.org/amigo/term/GO:0018455	PRQ56058 PRQ24870 PRQ24871 PRQ24875 PRQ24877 PRQ24878
Molecular function	0.000101023	13	289	5.4103	Dioxygenase activity	http://amigo.geneontology.org/amigo/term/GO:0051213	PRQ58370 PRQ43699 PRQ45862 PRQ36100 PRQ36475 PRQ39132 PRQ28945 PRQ30744 PRQ32791 PRQ32793 PRQ18395 PRQ18411 PRQ21751
Molecular function	0.00638314	3	12	30.0688	Inorganic phosphate transmembrane transporter activity	http://amigo.geneontology.org/amigo/term/GO:0005315	PRQ36552 PRQ25857 PRQ26511
Molecular function	0.00638314	5	57	10.5505	Oxidoreductase activity, acting on single donors with incorporation of molecular oxygen, incorporation of two atoms of oxygen	http://amigo.geneontology.org/amigo/term/GO:0016702	PRQ45862 PRQ36100 PRQ28945 PRQ30744 PRQ21751
Molecular function	0.00811718	7	140	6.01376	Carboxy-lyase activity	http://amigo.geneontology.org/amigo/term/GO:0016831	PRQ42888 PRQ37364 PRQ37753 PRQ41315 PRQ29098 PRQ32134 PRQ33134
Molecular function	0.00917126	2	4	60.1376	Glutamate decarboxylase activity	http://amigo.geneontology.org/amigo/term/GO:0004351	PRQ37753 PRQ41315
Molecular function	0.00917126	7	151	5.57567	Peroxidase activity	http://amigo.geneontology.org/amigo/term/GO:0004601	PRQ42254 PRQ42256 PRQ37231 PRQ37281 PRQ28450 PRQ35502 PRQ15845
Molecular function	0.00917126	7	151	5.57567	Oxidoreductase activity, acting on peroxide as acceptor	http://amigo.geneontology.org/amigo/term/GO:0016684	PRQ42254 PRQ42256 PRQ37231 PRQ37281 PRQ28450 PRQ35502 PRQ15845
Molecular function	0.00917126	5	72	8.35244	Oxidoreductase activity, acting on single donors with incorporation of molecular oxygen	http://amigo.geneontology.org/amigo/term/GO:0016701	PRQ45862 PRQ36100 PRQ28945 PRQ30744 PRQ21751
Molecular function	0.00917126	4	39	12.3359	Sulfurtransferase activity	http://amigo.geneontology.org/amigo/term/GO:0016783	PRQ47395 PRQ49314 PRQ49316 PRQ24426
Molecular function	0.00917126	2	4	60.1376	Acyl-[acyl-carrier-protein] desaturase activity	http://amigo.geneontology.org/amigo/term/GO:0045300	PRQ49625 PRQ24863
Molecular function	0.0117551	8	221	4.35385	Carbon-carbon lyase activity	http://amigo.geneontology.org/amigo/term/GO:0016830	PRQ56984 PRQ42888 PRQ37364 PRQ37753 PRQ41315 PRQ29098 PRQ32134 PRQ33134
Molecular function	0.0130297	2	5	48.1101	Pyruvate decarboxylase activity	http://amigo.geneontology.org/amigo/term/GO:0004737	PRQ42888 PRQ29098
Molecular function	0.016004	3	23	15.6881	Naringenin 3-dioxygenase activity	http://amigo.geneontology.org/amigo/term/GO:0045486	PRQ43699 PRQ18395 PRQ18411
Molecular function	0.0160069	2	6	40.0917	Ribulose-bisphosphate carboxylase activity	http://amigo.geneontology.org/amigo/term/GO:0016984	PRQ37364 PRQ32134
Molecular function	0.0160069	2	6	40.0917	Cysteamine dioxygenase activity	http://amigo.geneontology.org/amigo/term/GO:0047800	PRQ45862 PRQ21751
Molecular function	0.0171576	4	55	8.74728	Transferase activity, transferring sulphur-containing groups	http://amigo.geneontology.org/amigo/term/GO:0016782	PRQ47395 PRQ49314 PRQ49316 PRQ24426
Molecular function	0.0182527	7	198	4.25215	Antioxidant activity	http://amigo.geneontology.org/amigo/term/GO:0016209	PRQ42254 PRQ42256 PRQ37231 PRQ37281 PRQ28450 PRQ35502 PRQ15845
Molecular function	0.0182527	2	7	34.3643	Cysteine dioxygenase activity	http://amigo.geneontology.org/amigo/term/GO:0017172	PRQ45862 PRQ21751
Molecular function	0.0182527	2	7	34.3643	Cysteine desulfurase activity	http://amigo.geneontology.org/amigo/term/GO:0031071	PRQ49314 PRQ49316
Molecular function	0.0404445	2	11	21.8682	Thiamine pyrophosphate binding	http://amigo.geneontology.org/amigo/term/GO:0030976	PRQ42888 PRQ29098
Molecular function	0.0404445	2	11	21.8682	Quaternary ammonium group binding	http://amigo.geneontology.org/amigo/term/GO:0050997	PRQ42888 PRQ29098
Molecular function	0.0404445	2	11	21.8682	Indole-3-pyruvate monooxygenase activity	http://amigo.geneontology.org/amigo/term/GO:0103075	PRQ24359 PRQ24374
Molecular function	0.0486265	2	13	18.5039	Sucrose synthase activity	http://amigo.geneontology.org/amigo/term/GO:0016157	PRQ45298 PRQ26418
Molecular function	0.0486265	2	13	18.5039	NAD(P)H oxidase H2O2-forming activity	http://amigo.geneontology.org/amigo/term/GO:0016174	PRQ42254 PRQ42256
Molecular function	0.0486265	5	129	4.66183	Vitamin binding	http://amigo.geneontology.org/amigo/term/GO:0019842	PRQ42888 PRQ37753 PRQ41315 PRQ29098 PRQ24426
Molecular function	0.0486265	2	13	18.5039	Oxidoreductase activity, acting on NAD(P)H, oxygen as acceptor	http://amigo.geneontology.org/amigo/term/GO:0050664	PRQ42254 PRQ42256

[truncated: 4 more sheets: Table S11, Table S12, Table S13, Table S14]
